# Supplementary material for: Reproductive outcomes after non-occupational exposure to hexavalent chromium, Willits California, 1983-2014
Source: Environ Health. 2017 Mar 6;16:18. doi: 10.1186/s12940-017-0222-8 (PMC5340004; doi:10.1186/s12940-017-0222-8)
Supplement: Additional file 2: — Results of models to study infant outcomes by place of residence and before and after Plant closure. (XLSX 65 kb) [file 12940_2017_222_MOESM2_ESM.xlsx]

## Sheet: NOTES
TAB	NOTES
TABLE 2	Table 2 integrates key results from two models: DXCRESB and DXCLBYRCPP. The contents were entered by doing copy paste link from the relevant tab. Click in the cell to identify the source for the displayed results.
DXCRESB	This model uses the infant discharge file for input. The denominator is based on residence, where ROC = 0 and Willits = 1. Rates are expressed as percentages. Results from columns D and E in this tab were linked to Columns D and E in Table 2.
DXCLMPP	This model uses the infant discharge file for input. Data are analyzed by pre- and post-plant closure (1983-1996, 1997-2014). The denominator is the number of newborn records. Rates are expressed per 10,000 births. Results from this tab are in columns F thru Q in Table 2.

## Sheet: TABLE2
		Rate (%)			Relative Risk per Birth						Chi-sq P-Value
		Discharges			Within Period			Adjusted by Period							Chi-sq P-Value			Variable
Condition		ROC	Willits		83-96	97-14		RR	LCL	UCL	CMH	BD	Change		CMH	BD		Name
DXLABEL				COL5				_MHRRC1_	L_MHRRC1	U_MHRRC1	P_CMHCOR	P_BDCHI		COL5		P_BDCHI
Total discharges		33505	5767															39272
Newborn		29311	5036															34347
Post-natal admissions		4194	731															4925
Origin in perinatal period																		DXCH15
Preterm, LBW, SGA		8.30324	9.43298		1.10987	1.16282		1.14169	1.04678	1.2452	0.00289537	0.580054	0.811578		0.00289537	0.580054		SGAGE	DXCL219
Macrosomia		5.62901	6.50251		1.2365	1.11888		1.16232	1.04477	1.29311	7.60182	0.00583094			0.00583094	0.390946		LGAGE	DXCL224 sub
Intrauterine hypoxia/asphyxia		4.3486	4.26565		1.10215	0.524376		0.967016	0.849036	1.10139	0.613933	0.000140009	0.000170633		0.613933	0.000140009		HYPOXIA	DXCL220
Respiratory distress syndrome		1.58185	1.5606		0.964173	1.00919		0.988755	0.792357	1.23383	0.920265	0.840971	0.819832		0.920265	0.840971		RESPDIST	DXCL221
Perinatal jaundice		13.9619	15.7794		1.26806	1.06634		1.129	1.05912	1.2035	0.000219855	0.0234042	0.0474589		0.000219855	0.0234042		JAUNDICE	DXCL222
Large for gest age, long gest					1.20932	1.09628		1.15015	1.02764	1.28726	0.0151002	0.0607078	0.407309			0.407309
223 Birth trauma								1.05968	0.890741	1.26065	0.513296	0.61897	0.312904
General infant health
General health condition (Any)		23.5726	25.1084		1.06878	1.08187		1.07869	1.03068	1.12894					0.00129067	0.501133		TOTCONDH
Infectious/parasitic		13.9591	14.9124		1.02443	1.09643		1.09041	1.02459	1.16045	0.00703355	0.466542			0.00703355	0.466542		DXCH01
Endocr Nutri Metab Immun		2.01164	1.95942		0.944086	1.00177		0.979628	0.804537	1.19282					0.041983	0.0808707		DXCH03
Nervous/sense organs		5.18729	5.98231		1.11241	1.18555		1.16872	1.04627	1.3055	0.00594983	0.59501	0.736813		0.00594983	0.59501		DXCH06
Respiratory system		3.90091	4.09225		1.28576	0.817934		1.04841	0.915638	1.20043	0.494218	0.0012303	0.00352431		0.494218	0.0012303		DXCH08
Digestive system		1.81764	1.80336		1.00087	0.989475		0.994573	0.809575	1.22185	0.00268547	0.958671			0.958671	0.956705		DXCH09
Genitourinary system		1.19087	1.23114		1.15865	0.981218		1.0416	0.810651	1.33835	0.101543	0.749986			0.749986	0.530714		DXCH10
Congenital anomaly
Gastro-intestinal		0.64468	0.762962		1.3072	1.14352		1.19425	0.864809	1.6492	1.1639	0.280659			0.280659	0.703673		DIGEANOM
Genitourinary		1.22071	0.988382		1.27651	0.55751		0.814117	0.61783	1.07277	2.14778	0.142776			0.142776	0.00300652		GENIANOM
Nervous system		0.313386	0.242761		0.980398	0.561718		0.773517	0.443046	1.35049	0.820683	0.364981			0.364981	0.341		NERVANOM
Eye ear face neck cleft		0.52231	0.658921		1.83498	0.85878		1.26489	0.89136	1.79496	1.73805	0.187387			0.187387	0.0348104		EEFNCANOM
Chromosomal		0.435756	0.502861		1.49629	0.960356		1.16021	0.77954	1.72677	0.537195	0.463597			0.463597	0.275573		CROMANOM
Eye ear face neck cleft chrom		0.934189	1.10976		1.59168	0.930345		1.19271	0.912777	1.55849					0.196294	0.0489462		EEFNCCROM

## Sheet: DXCRESB
		Variable		Admission (%)			Attributable Cases				CMH Statistics
Condition		Name		ROC	Willits		N	LCL	UCL		RR	LCL	UCL		Chi-Sq	P-Val
DXLABEL		DXNAME	COL1	ENRATE	EYRATE	COL2	ARiskN	ARiskNU	ARiskNL	COL3	_RROR_	L_RROR	U_RROR	COL4	_CMHCOR_	P_CMHCOR
Resident admissions (N)		WILLITS		33505	5767												39272
Total admissions				33505	5767												39272
Newborn infants				29311	5036												34347
Post-natal admissions				4194	731												4925
Access to care
Public payor		PAYPUB		63.683	64.0888		23.3995	100.735	-53.9362		1.01774	0.960178	1.07876		0.350472	0.553846
Out-of-county		OOC		14.5053	10.9589		-204.521	-153.191	-255.85		0.725419	0.664285	0.79218		51.4417	7.37555e-13
LOS ge 4 days		LOS4		13.207	12.2594		-54.6468	-1.54164	-107.752		0.918227	0.843562	0.9995		3.88875	0.0486105
Origin in perinatal period		DXCH15
Newborn		NEWBORN		87.4825	87.3244		-9.11377	44.4571	-62.6846		0.985749	0.90628	1.07219		0.11203	0.737845
Short gest, low wt, growth retard		SGAGE		8.30324	9.43298		65.1522	111.875	18.4293		1.15023	1.04447	1.2667		8.10061	0.00442504
Large for gestational age		LGAGE		5.62901	6.50251		50.375	89.7386	11.0113		1.16597	1.03981	1.30744		6.91878	0.0085295
Hypoxia		HYPOXIA		4.3486	4.26565		-4.78403	27.8248	-37.3929		0.980074	0.853667	1.1252		0.081616	0.775119
Respiratory distress		RESPDIST		1.58185	1.5606		-1.22549	18.7674	-21.2184		0.986353	0.787446	1.2355		0.0142984	0.904819
Perinatal jaundice		JAUNDICE		14.1024	15.7794		96.7162	155.078	38.3539		1.1412	1.05642	1.23278		11.2595	0.000792171
Infant health
General health condition (Any)		TOTCONDH		23.5726	25.1084		88.5681	158.231	18.905		1.08699	1.01895	1.15958		6.399	0.0114185
Infectious/parasitic		DXCH01		13.9591	14.9124		54.9781	112.154	-2.19797		1.08026	0.998439	1.16879		3.69195	0.0546757
Endocr Nutri Metab Immun		DXCH03		2.01164	1.95942		-3.01128	19.3664	-25.389		0.973524	0.796079	1.19052		0.0683075	0.793817
Nervous system sense organs		DXCH06		5.18729	5.98231		45.8492	83.7123	7.98618		1.16302	1.03248	1.31006		6.19145	0.0128369
Circulatory system		DXCH07		2.64438	2.56633		-4.50148	21.0355	-30.0385		0.969705	0.812942	1.1567		0.11693	0.732388
Respiratory system		DXCH08		3.90091	4.09225		11.0345	42.8538	-20.7848		1.05114	0.912424	1.21095		0.477195	0.489696
Digestive system		DXCH09		1.81764	1.80336		-0.82325	20.6331	-22.2796		0.992002	0.804216	1.22364		0.00562445	0.940218
Genitourinary system		DXCH10		1.19087	1.23114		2.3227	20.0503	-15.4049		1.03424	0.802242	1.33333		0.067494	0.795021
Congenital anomaly		DXCH14
Congenital anomaly		ANYANOM		7.16013	6.98804		-9.92443	31.2273	-51.0762		0.97416	0.873191	1.0868		0.219907	0.639111
Musculoskeletal		MUSCANOM		2.00567	2.06346		3.33297	26.1949	-19.5289		1.02942	0.845382	1.25353		0.0832665	0.772919
Musculoskeletal		MUSCANOM		2.00567	2.06346		3.33297	26.1949	-19.5289		1.02942	0.845382	1.25353		0.0832665	0.772919
Cardiac		CARDANOM		1.93702	1.66464		-15.7082	5.15058	-36.567		0.857001	0.6904	1.06381		1.96138	0.161365
Genitourinary		GENIANOM		1.22071	0.988382		-13.3985	2.81221	-29.6093		0.807776	0.611406	1.06722		2.26497	0.132329
Endocrine		ENDOANOM		0.826742	0.780302		-2.67823	11.5622	-16.9186		0.943385	0.687605	1.29431		0.130486	0.717929
Gastro-intestinal		DIGEANOM		0.64468	0.762962		6.82131	20.6837	-7.04108		1.18488	0.85578	1.64055		1.04664	0.306283
Nervous system		NERVANOM		0.313386	0.242761		-4.07297	4.02423	-12.1702		0.774089	0.442895	1.35295		0.81235	0.367427
Eye ear face neck cleft		EEFNCANOM		0.52231	0.658921		7.87838	20.7171	-4.96032		1.26329	0.888541	1.79608		1.70218	0.192004
Cleft		CLEFANOM		0.188032	0.19074		0.156215	7.18001	-6.86758		1.01443	0.534327	1.92593		0.00191948	0.965054
Eye, ear, face, neck		EEFNANOM		0.349202	0.468181		6.86154	17.6554	-3.93231		1.34232	0.8825	2.04173		1.90645	0.167358
Chromosomal		CROMANOM		0.435756	0.502861		3.86996	15.1567	-7.41678		1.15478	0.774495	1.72178		0.499417	0.479757
Respiratory		RESPANOM		0.205939	0.0867002		-6.87653	-1.67765	-12.0754		0.420496	0.169572	1.04272		3.71941	0.0537833
Eye ear face neck cleft chrom		EEFNCCROM		0.934189	1.10976		10.1253	26.8114	-6.56074		1.19005	0.90815	1.55946		1.5952	0.206585

## Sheet: DXCLBYRCPP
	CCS				Per 10,000 Births			Attributable Cases				Adj Rel Risk					CMH Statistics					CMH Chi-Sq			BD Chi-Sq		SAS
Condition	Group	Area	Area		1983-1996	1997-2014		N	LCL	UCL		Ratio	LCL	UCL	Sig		Ratio	LCL	UCL	Sig		Value	P-Val		Value	P-Val	Variable
DXLABEL	DXNAME	_NAME_	AREA	COL1	_1983	_1998	COL2	XSCASES	XSCASES_L	XSCASES_U	COL3	_MHRRC1_	L_MHRRC1	U_MHRRC1	_MHRRC1SIG	COL4	_MHOR_	L_MHOR	U_MHOR	_MHORSIG	COL5	_CMHCOR_	P_CMHCOR	COL6	_BDCHI_	P_BDCHI
Public payor	PAYPUB	ENRATE	ROC		6876.47	7609.15																					PAYPUB
		EYRATE	Willits		7018.9	7614.48		34.599	-31.8684	101.066		1.00941	0.991412	1.02774	0		1.03559	0.967732	1.10821	0		1.02386	0.311605		0.863591	0.352736
		XP2_FISH	Exact P		0.17364	0.961171
		ARiskN	Attr Cases		33.158	1.44108
		_RRC1_	RR		1.02071	1.0007
Out-of-county	OOC	ENRATE	ROC		1712.29	1613.74																					OOC
		EYRATE	Willits		1344.5	1177.99		-203.623	-254.44	-152.806		0.756221	0.699969	0.816993	-1		0.721168	0.659828	0.788211	-1		52.3156	4.72613e-13		0.780503	0.376987
		XP2_FISH	Exact P		7.53845e-06	2.72509e-09
		ARiskN	Attr Cases		-85.6217	-118.002
		_RRC1_	RR		0.785206	0.729974
LOS ge 4 days	LOS4	ENRATE	ROC		1556.84	1471.1																					LOS4
		EYRATE	Willits		1443.3	1370.01		-53.8051	-106.352	-1.25797		0.929286	0.863403	1.0002	0		0.917729	0.842354	0.999849	-1		3.85682	0.0495442		0.00486786	0.944377
		XP2_FISH	Exact P		0.170551	0.175684
		ARiskN	Attr Cases		-26.4315	-27.3736
		_RRC1_	RR		0.927072	0.931287
Origin in perinatal period	DXCH15	DXCH15
Short gestation, low weight,	DXCL219	ENRATE	ROC		820.505	1054.33																					SGAGE
small for gestational age		EYRATE	Willits		910.653	1226		67.4741	21.1816	113.767		1.14169	1.04678	1.2452	1		1.1592	1.05175	1.27763	1		8.87226	0.00289537		0.306147	0.580054
		XP2_FISH	Exact P		0.154641	0.00900243
		ARiskN	Attr Cases		20.9864	46.4877
		_RRC1_	RR		1.10987	1.16282
Macrosomia	DXCL224	ENRATE	ROC		514.143	749.194																					LGAGE	CCS 224 Other perinatal diagnosis subgroup
	subgroup	EYRATE	Willits		635.739	838.257		52.4259	13.3178	91.534		1.16232	1.04477	1.29311	1		1.17574	1.04779	1.31931	1		7.60182	0.00583094		0.735997	0.390946
		XP2_FISH	Exact P		0.0185075	0.108546
		ARiskN	Attr Cases		28.3076	24.1183
		_RRC1_	RR		1.2365	1.11888
Hypoxia	DXCL220	ENRATE	ROC		837.946	218.308																					HYPOXIA
		EYRATE	Willits		923.54	114.476		-8.19177	-40.2216	23.8381		0.967016	0.849036	1.10139	0		0.964402	0.838042	1.10982	0		0.254488	0.613933		14.502	0.000140009
		XP2_FISH	Exact P		0.170906	0.000217397
		ARiskN	Attr Cases		19.9261	-28.1178
		_RRC1_	RR		1.10215	0.524376
Respiratory distress	DXCL221	ENRATE	ROC		178.206	182.957																					RESPDIST
		EYRATE	Willits		171.821	184.638		-1.03109	-20.9954	18.9332		0.988755	0.792357	1.23383	0		0.98855	0.788993	1.23858	0		0.0100201	0.920265		0.0402612	0.840971
		XP2_FISH	Exact P		0.932065	0.938291
		ARiskN	Attr Cases		-1.48631	0.455222
		_RRC1_	RR		0.964173	1.00919
Perinatal jaundice	DXCL222	ENRATE	ROC		1080.61	2046.64																					JAUNDICE
		EYRATE	Willits		1370.27	2182.42		104.204	47.0291	161.38		1.129	1.05912	1.2035	1		1.15986	1.07194	1.25499	1		13.6533	0.000219855		5.13825	0.0234042
		XP2_FISH	Exact P		6.61735e-05	0.106222
		ARiskN	Attr Cases		67.4341	36.7703
		_RRC1_	RR		1.26806	1.06634
General Infant health
General health condition (Any)	TOTCONDH	ENRATE	ROC		1406.69	3747.83																					TOTCONDH
		EYRATE	Willits		1503.44	4054.65		105.611	40.4152	170.806		1.07869	1.03068	1.12894	1		1.11988	1.0453	1.19978	1		10.3558	0.00129067		0.452535	0.501133
		XP2_FISH	Exact P		0.221216	0.00254235
		ARiskN	Attr Cases		22.5229	83.0878
		_RRC1_	RR		1.06878	1.08187
Infectious/parasitic	DXCH01	ENRATE	ROC		285.129	2667.45
		EYRATE	Willits		292.096	2924.67		71.2758	18.4386	124.113		1.09041	1.02459	1.16045	1		1.12393	1.03242	1.22354	1		7.26438	0.00703355		0.530154	0.466542
		XP2_FISH	Exact P		0.83977	0.00579654
		ARiskN	Attr Cases		1.6219	69.6539
		_RRC1_	RR		1.02443	1.09643
Endocr Nutri Metab Immun	DXCH03	ENRATE	ROC		191.097	261.722
		EYRATE	Willits		180.412	262.186		-2.36167	-24.6813	19.9579		0.979628	0.804537	1.19282	0		0.979147	0.800391	1.19782	0		0.041983	0.837652		0.0808707	0.776121
		XP2_FISH	Exact P		0.804638	1
		ARiskN	Attr Cases		-2.48745	0.125775
		_RRC1_	RR		0.944086	1.00177
Nervous system sense organs	DXCH06	ENRATE	ROC		293.471	837.881
		EYRATE	Willits		326.46	993.353		49.7817	12.4686	87.0948		1.16872	1.04627	1.3055	1		1.18419	1.04969	1.33592	1		7.56543	0.00594983		0.282588	0.59501
		XP2_FISH	Exact P		0.390349	0.00853029
		ARiskN	Attr Cases		7.67999	42.1017
		_RRC1_	RR		1.11241	1.18555
Circulatory system	DXCH07	ENRATE	ROC		302.571	302.034
		EYRATE	Willits		296.392	291.728		-4.22933	-29.7117	21.253		0.972192	0.819002	1.15404	0		0.97135	0.814039	1.15906	0		0.10398	0.747105		0.00644336	0.936022
		XP2_FISH	Exact P		0.947585	0.80799
		ARiskN	Attr Cases		-1.43846	-2.79087
		_RRC1_	RR		0.979578	0.965878
Respiratory system	DXCH08	ENRATE	ROC		477.743	419.871
		EYRATE	Willits		614.261	343.427		11.0803	-20.5852	42.7458		1.04841	0.915638	1.20043	0		1.05083	0.911649	1.21126	0		0.467329	0.494218		10.4443	0.0012303
		XP2_FISH	Exact P		0.00615853	0.0663095
		ARiskN	Attr Cases		31.7814	-20.7011
		_RRC1_	RR		1.28576	0.817934
Digestive system	DXCH09	ENRATE	ROC		201.714	212.726
		EYRATE	Willits		201.89	210.487		-0.565276	-21.9861	20.8556		0.994573	0.809575	1.22185	0		0.994459	0.805973	1.22702	0		0.00268547	0.958671		0.00294729	0.956705
		XP2_FISH	Exact P		1	1
		ARiskN	Attr Cases		0.0410253	-0.606301
		_RRC1_	RR		1.00087	0.989475
Genitourinary system	DXCH10	ENRATE	ROC		100.099	165.592
		EYRATE	Willits		115.979	162.482		2.85483	-14.8342	20.5439		1.0416	0.810651	1.33835	0		1.04222	0.808155	1.34408	0		0.101543	0.749986		0.393025	0.530714
		XP2_FISH	Exact P		0.502357	1
		ARiskN	Attr Cases		3.69705	-0.842223
		_RRC1_	RR		1.15865	0.981218
Congenital anomaly	DXCH14	ENRATE	ROC		675.665	806.252																					DXCH14
		EYRATE	Willits		648.625	779.173		-13.6278	-52.6003	25.3446		0.963731	0.865874	1.07265	0		0.960897	0.856093	1.07853	0		0.458266	0.498435		0.00308622	0.955697
		XP2_FISH	Exact P		0.653562	0.646657
		ARiskN	Attr Cases		-6.29491	-7.33292
		_RRC1_	RR		0.95998	0.966414
Cardiac		ENRATE	ROC		216.88	225.13																					CARDANOM
	DXCL213	EYRATE	Willits		189.003	192.024		-15.455	-36.2807	5.37072		0.861301	0.696594	1.06495	0		0.858605	0.691497	1.0661	0		1.90895	0.16708		0.00985923	0.920905
		XP2_FISH	Exact P		0.43589	0.321628
		ARiskN	Attr Cases		-6.48972	-8.96527
		_RRC1_	RR		0.871464	0.852945
Congenital anomaly	DXCH14	DXCH14
Gastro-intestinal anomaly	DXCL214	ENRATE	ROC		49.291	93.6492																					DIGEANOM
		EYRATE	Willits		64.433	107.09		7.16485	-6.67056	21.0003		1.19425	0.864809	1.6492	0		1.1961	0.863596	1.65661	0		1.1639	0.280659		0.144679	0.703673
		XP2_FISH	Exact P		0.345801	0.521309
		ARiskN	Attr Cases		3.52506	3.63979
		_RRC1_	RR		1.3072	1.14352
Cardiac	DXCL213	ENRATE	ROC		216.88	225.13																					CARDANOM
		EYRATE	Willits		189.003	192.024		-15.455	-36.2807	5.37072		0.861301	0.696594	1.06495	0		0.858605	0.691497	1.0661	0		1.90895	0.16708		0.00985923	0.920905
		XP2_FISH	Exact P		0.43589	0.321628
		ARiskN	Attr Cases		-6.48972	-8.96527
		_RRC1_	RR		0.871464	0.852945
Genitourinary anomaly	DXCL215	ENRATE	ROC		107.682	165.592																					GENIANOM
		EYRATE	Willits		137.457	92.3191		-12.9105	-29.0866	3.26553		0.814117	0.61783	1.07277	0		0.81208	0.61448	1.07322	0		2.14778	0.142776		8.80351	0.00300652
		XP2_FISH	Exact P		0.201169	0.00316241
		ARiskN	Attr Cases		6.93168	-19.8422
		_RRC1_	RR		1.27651	0.55751
Nervous system anomaly	DXCL216	ENRATE	ROC		39.4328	32.8703																					NERVANOM
		EYRATE	Willits		38.6598	18.4638		-4.08122	-12.1768	4.01437		0.773517	0.443046	1.35049	0		0.772866	0.442034	1.3513	0		0.820683	0.364981		0.906669	0.341
		XP2_FISH	Exact P		1	0.26189
		ARiskN	Attr Cases		-0.17995	-3.90127
		_RRC1_	RR		0.980398	0.561718
Eye ear face neck cleft anomaly	DXCL217 sub	ENRATE	ROC		53.8409	64.5001
	EEFNCANOM	EYRATE	Willits		98.7973	55.3914		7.9992	-4.82421	20.8226		1.26489	0.89136	1.79496	0		1.26685	0.89072	1.80182	0		1.73805	0.187387		4.45445	0.0348104	EEFNCANOM	DXCL217 subgroup
		XP2_FISH	Exact P		0.0135921	0.694069
		ARiskN	Attr Cases		10.4658	-2.46663
		_RRC1_	RR		1.83498	0.85878
Cleft	CLEFANOM	ENRATE	ROC		20.4747	22.327
		EYRATE	Willits		30.0687	14.771		0.187345	-6.83207	7.20676		1.01587	0.535342	1.92772	0		1.0159	0.534836	1.92968	0		0.00232062	0.961579		1.43914	0.230278
		XP2_FISH	Exact P		0.338065	0.649911
		ARiskN	Attr Cases		2.23349	-2.04614
		_RRC1_	RR		1.46858	0.661579
Eye, ear, face, neck	EEFNANOM	ENRATE	ROC		35.6412	43.4135
		EYRATE	Willits		68.7285	40.6204		6.94635	-3.83736	17.7301		1.34463	0.885285	2.0423	0		1.34643	0.884859	2.04878	0		1.94069	0.163594		2.84616	0.0915928
		XP2_FISH	Exact P		0.0316042	1
		ARiskN	Attr Cases		7.70274	-0.756388
		_RRC1_	RR		1.92835	0.935662
Chromosomal anomaly	DXCL217 sub	ENRATE	ROC		40.1911	57.678																					CROMANOM	DXCL217 subgroup
	CROMANOM	EYRATE	Willits		60.1375	55.3914		4.02431	-7.24968	15.2983		1.16021	0.77954	1.72677	0		1.16113	0.778528	1.73176	0		0.537195	0.463597		1.18879	0.275573
		XP2_FISH	Exact P		0.171589	1
		ARiskN	Attr Cases		4.64351	-0.619201
		_RRC1_	RR		1.49629	0.960356
Musculoskeletal	DXCL217	ENRATE	ROC		188.822	262.342																					MUSCANOM
	subgroup	EYRATE	Willits		171.821	291.728		3.99999	-18.7934	26.7934		1.03513	0.853892	1.25484	0		1.03602	0.85048	1.26203	0		0.12352	0.725247		0.938519	0.332659
		XP2_FISH	Exact P		0.618569	0.367234
		ARiskN	Attr Cases		-3.95784	7.95783
		_RRC1_	RR		0.909963	1.11202
Eye ear face neck cleft chrom	EEFNCROM	ENRATE	ROC		74.3156	99.231
		EYRATE	Willits		120.275	96.0118		9.82758	-5.46964	25.1248		1.22135	0.912004	1.63562	0		1.22371	0.911128	1.64352	0		1.8045	0.179169		2.98208	0.0841911
		XP2_FISH	Exact P		0.0320757	1
		ARiskN	Attr Cases		10.6993	-0.871744
		_RRC1_	RR		1.61843	0.967559
Eye ear face neck cleft chrom	DXCL217	ENRATE	ROC		91.757	119.077																					EEFNCCROM
	subgroup	EYRATE	Willits		146.048	110.783		10.3929	-6.26813	27.0539		1.19271	0.912777	1.55849	0		1.19515	0.911748	1.56663	0		1.66973	0.196294		3.8772	0.0489462
		XP2_FISH	Exact P		0.0229371	0.773325
		ARiskN	Attr Cases		12.639	-2.24609
		_RRC1_	RR		1.59168	0.930345
