# Supplementary material for: Reproductive outcomes after non-occupational exposure to hexavalent chromium, Willits California, 1983-2014
Source: Environ Health. 2017 Mar 6;16:18. doi: 10.1186/s12940-017-0222-8 (PMC5340004; doi:10.1186/s12940-017-0222-8)
Supplement: Additional file 3: — Results of models to study general health and conditions specific to pregnancy by place of residence and birth generation. (XLSX 207 kb) [file 12940_2017_222_MOESM3_ESM.xlsx]

## Sheet: NOTES
TAB	NOTES
TABLE 3	Table 3 integrates key results from two models: DXCRESPG and DXCLM20. The contents were entered by doing copy paste link from the relevant tab. Click in the cell to identify the source for the displayed results.
TABLE 4	Table 4 integrates non-delivery events from the models DXCLM20 and DXCLMPP. The contents were entered by doing copy paste link from the relevant tab. Click in the cell to identify the source for the displayed results.
DXCRESPG	This model uses the pregnant female discharge file for input. The denominator is based on residence, where ROC = 0 and Willits = 1. Rates are expressed as percentages. Results from columns D and E in this tab were linked to Columns D and E in Table 3.
DXCLM20	This model uses the pregnant female discharge file for input. Data are analyzed by generation (1950-1969, 1970-1989). The denominator is the number of deliveries. Rates are expressed per 10,000 deliveries. Results from this tab fill in Columns K through R in Table 3. If the frequency of residence (Willits, ROC) by Generation had less than 20 discharges in the numerator in any condition cell, the …
DXCLMPP	This model uses the pregnant female discharge file for input. Data are analyzed by pre- and post-plant closure (1983-1996, 1997-2014). The denominator is the number of deliveries. Rates are expressed per 10,000 deliveries. Results from this tab are in the row sets for Table 4. If the frequency of residence (Willits, ROC) by Plant Closure period had less than 20 discharges in the numerator in any …
DXCLMAGE10	This model uses the pregnant female discharge file for input. Data are analyzed by maternal age (15-24, 25-34, 35-44). The denominator is the number of deliveries. Rates are expressed per 10,000 deliveries. Results from this tab are provided informationally. If the frequency of residence (Willits, ROC) by Age Group had less than 20 discharges in the numerator in any condition cell, the condition …

## Sheet: TABLE 3
			Rate (%)			Relative Risk per Delivery												Variable
	Variable		Discharges			Within Generation			Adj by Generation				Chi-sq P-Value			Variable
Condition	Name		ROC	Willits		1950	1970		Ratio	LCL	UCL		CMH	BD		Name
DXLABEL					COL5				_MHRRC1_	L_MHRRC1	U_MHRRC1			P_BDCHI
Infectious/parasitic	DXCH01					0.988626	1.07576		1.04421	0.973466	1.12009			0.46113		DXCH01
Pregnancy admissions			31444	5558												37002
Deliveries			27049	4704												31753
Non-delivery admissions			4395	854												5249
General health in pregnancy
Body system condition (Any)	TOTCONDH		24.6247	26.1065		0.957881	1.11765		1.08118	1.03412	1.13038		0.000740029	0.00257398		TOTCONDH
Infectious/parasitic	DXCH01		9.9383	10.9392		1.24271	1.11222		1.126	1.04104	1.2179		0.00325514	0.521068		DXCH01
Endocr Nutri Metab Immun	DXCH03		3.65093	4.12019		1.01547	1.18869		1.15269	1.00457	1.32266		0.0433942	0.368565		DXCH03
Blood/blood-forming organs	DXCH04		5.07251	4.35408		0.900048	0.870276		0.876615	0.769107	0.999151		0.047589	0.802949		DXCH04
Mental disorders	DXCH05		4.64318	6.42317		1.05968	1.52504		1.41233	1.26452	1.57741		1.1516e-09	0.00821849		DXCH05
Nervous system sense	DXCH06		1.20214	1.52933		0.541083	1.63739		1.29779	1.02828	1.63795		0.0280708	0.000678047		DXCH06
Circulatory system	DXCH07		1.57423	1.70925		0.815138	1.18918		1.10899	0.892905	1.37736		0.349905	0.20374		DXCH07
Respiratory system	DXCH08		2.11169	2.68082		1.05194	1.38656		1.29546	1.08802	1.54243		0.00365757	0.185442		DXCH08
Digestive system	DXCH09		2.32159	2.30299		0.725335	1.15006		1.01149	0.840704	1.21698		0.903674	0.0353392		DXCH09
Genitourinary system	DXCH10		3.32337	3.65239		0.99628	1.17533		1.12085	0.967844	1.29804		0.128249	0.318108		DXCH10
Injury	INJDX		3.10393	3.29255		0.849825	1.15788		1.08294	0.928236	1.26344		0.311787	0.116669		INJDX
Pregnancy, birth, puerperium	DXCH11															DXCH11
Other pregnancy complication	DXCL181		21.7752	22.2562		0.954308	1.07348		1.0432	0.991846	1.09722		0.103453	0.0445675		DXCL181
Gu infection in pregnancy	GUINFEC		2.54421	1.85318		0.84315	0.683368		0.741989	0.605777	0.90883		0.00369178	0.312479		GUINFEC
Poor pregnancy history	POORHIST		0.543824	0.647715		0.364211	1.54281		1.21568	0.850202	1.73828		0.284057	0.0131482		POORHIST
Any adverse pregnancy condition			72.6816	72.3642
Hemorrhage in pregnancy	DXCL182		2.28024	1.92515		0.837289	0.880382		0.858119	0.702075	1.04885		0.134178	0.802309		DXCL182
Hypertension in pregnancy	DXCL183		5.92482	6.22526		1.05699	1.07812		1.07083	0.959006	1.19569		0.224772	0.854089		DXCL183
Early labor	DXCL184		9.97329	10.6693		1.08956	1.08632		1.08788	1.00215	1.18095		0.0451064	0.954882		DXCL184
Long pregnancy	DXCL185		7.24781	6.71105		1.05578	0.915692		0.945576	0.85208	1.04933		0.290651	0.250813		DXCL185
Diabetes mellitus in pregnancy	DXCL186		5.6386	4.28212		0.936475	0.705508		0.774421	0.678967	0.883295		0.000119981	0.0382531		DXCL186
Malposition	DXCL187		6.03931	6.11731		1.07464	0.996737		1.03076	0.922288	1.15198		0.593657	0.509432		DXCL187
Pelvic obstruction	DXCL188		5.21244	4.83987		0.86799	1.01815		0.944167	0.833105	1.07004		0.36748	0.211027		DXCL188
Previous Cesarean-section	DXCL189		10.3708	10.0396		1.00991	0.964049		0.98486	0.90526	1.07146		0.722558	0.590527		DXCL189
Fetal distress	DXCL190		17.8858	17.2724		1.03052	0.939519		0.982201	0.924076	1.04398		0.563353	0.139488		DXCL190
Amniotic fluid	DXCL191		10.8192	10.2915		0.896969	1.01322		0.968937	0.89191	1.05262		0.454711	0.173637		DXCL191
Premature rupture	RUPTMEMB		4.56367	4.28212		0.945106	0.962532		0.954629	0.835216	1.09112		0.495446	0.893492		RUPTMEMB
Hydramnios	HYDRAMNIOS		2.04491	1.52933		0.55219	0.870946		0.762407	0.609493	0.953685		0.0169852	0.0826515		HYDRAMNIOS
Umbilical cord	DXCL192		17.8667	18.0101		1.12436	0.977115		1.02731	0.968021	1.09022		0.375015	0.0310873		DXCL192
OB-related perineal trauma	DXCL193		26.4343	26.0166		1.11979	0.931956		1.00245	0.956999	1.05005		0.91763	0.000159064		DXCL193
Forceps delivery	DXCL194		0.543824	0.539763		#REF!	#REF!		#REF!	#REF!	#REF!		#REF!	#REF!		DXCL194
Other complications of birth	DXCL195		28.387	27.6178		0.997533	0.988728		0.991678	0.949087	1.03618		0.708585	0.826103		DXCL195
Reproductive anomaly	REPROANOM		2.25798	2.28499		0.975286	1.05695		1.03049	0.855507	1.24127		0.751833	0.694743		REPROANOM
Poor fetal growth	SMALBABY		0.636051	0.629723		0.963345	1.0369		1.00835	0.705091	1.44203		0.963675	0.845382		SMALBABY
Excessive fetal growth	FGROWTH		11.4044	10.4354		1.03681	0.842484		0.930814	0.857478	1.01042		0.0856142	0.0134334		FGROWTH
Delivery procedures
Episiotomy	PXCL133		13.5638	14.5916		1.07118	1.13564		1.09013	1.01996	1.16512		0.0115577	0.605074		PXCL133
Cesarean-section delivery	PXCL134		18.4519	17.7762		0.955726	0.998698		0.980692	0.923683	1.04122		0.522718	0.486042		PXCL134
Forceps breach	PXCL135		6.64356	5.97337		0.905814	0.922072		0.915302	0.818679	1.02333		0.118952	0.883563		PXCL135
Artificial rupture membrane	PXCL136		27.5887	30.5865		1.14603	1.11863		1.12916	1.08316	1.17711		2.09705e-08	0.835969		PXCL136
Other assisted delivery	PXCL137		49.9396	48.9565		0.958254	1.01947		0.99937	0.974452	1.02493		0.961113	0.0379319		PXCL137
Diagnostic amniocentesis	PXCL138		0.858669	0.971573		1.01782	1.43226		1.14709	0.858141	1.53332		0.353848	0.266108		PXCL138
Therapeutic OB procedure	PXCL139		39.0949	45.6819		1.15697	1.21729		1.18834	1.15394	1.22376		1.43793e-27	0.322301		PXCL139
OB laceratation	PXCL140		24.224	23.6956		1.09798	0.932577		0.996188	0.948011	1.04681		0.87974	0.00153105		PXCL140
Therapeutic OB procedure	PXCL141		1.79685	1.99712		1.16713	1.10904		1.13184	0.925656	1.38396		0.227577	0.809416		PXCL141
Non-delivery admissions
Pregnant with no delivery	NODELIV		12.7115	13.7819		1.1728	1.02492		1.10077	1.02568	1.18135		0.0081392	0.05316		NODELIV
Pregnant no delivery or term	NODELTERM		9.99873	10.3275		1.14708	0.955948		1.04903	0.965168	1.14019		0.261383	0.0310384		NODELTERM
Pregnancy termination	PREGTERM		2.71594	3.45448		1.24621	1.35711		1.28963	1.1065	1.50306		0.00114205	0.619679		PREGTERM
Termination (DX)	TERMDX		2.58555	3.27456		1.23748	1.35684		1.28409	1.09706	1.50301		0.00186004	0.598155		TERMDX
Spontaneous abortion	DXCL177		0.314845	0.557755		1.77593	1.82817		1.79582	1.20131	2.68455		0.00382768	0.949046		DXCL177
Induced abortion	DXCL178		0.190815	0.287873		2.59167	0.214414		1.52953	0.881679	2.65343		0.127893	0.00454701		DXCL178
Abortion complications	DXCL179		0.206717	0.161929		0.65162	0.964865		0.795185	0.396349	1.59536		0.517856	0.581085		DXCL179
Ectopic pregnancy	DXCL180		1.16715	1.34941		0.957881	1.63285		1.17116	0.91562	1.49803		0.208063	0.0369055		DXCL180
Other termination	TERMGRP		1.48518	1.97913		1.49809	1.17422		1.35211	1.1012	1.66019		0.00392046	0.248665		TERMGRP
Hydatiform/missed preg/abn product	OTHTERMDX		0.24806	0.359842		1.90056	1.1027		1.47352	0.902349	2.40622		0.119172	0.281354		OTHTERMDX
Fetal loss	FETLOSS		0.588348	0.683699		1.09426	1.27901		1.17955	0.83317	1.66992		0.351529	0.660985		FETLOSS
Termination (PX)	TERMPX		1.43748	1.92515		1.22977	1.55415		1.33507	1.08359	1.64491		0.00656794	0.301162		TERMPX
Therapeutic D&C	PXCL127		0.966798	1.40338		1.66299	1.23446		1.47265	1.15067	1.88472		0.00201594	0.244898		PXCL127
			3.48874	4.37208
			1.54879	2.0511
			2.71594	3.4005
			2.65233	3.32854
Termination procedure	TERMPX		1.43748	1.92515		1.22977	1.55415		1.33507	1.08359	1.64491		0.00656794	0.301162		TERMPX

## Sheet: TABLE 4
			Time			Residence				Excess Cases				Adj Rel Risk					Adj Rel Risk					Chi-sq P-Value
Outcome	Variable		Measure	Period		ROC	Willits	RR		N	LCL	UCL		Ratio	LCL	UCL	Sig		Ratio	LCL	UCL	Sig		CMH	BD
Admitted, no live birth	NODELIV		Generation	1950-1969		1705.32	2000	1.1728
				1970-1989		1297.67	1330.01	1.02492		70.1743	16.8956	123.453	0	1.10077	1.02568	1.18135								0.0081392	0.05316
			Age	15-24		1675.75	1862.55	1.11147
				25-34		1328.92	1491.66	1.12246	11.226
				35-44		1404.6	1278.83	0.910458		67.6211	14.1972	121.045	0	1.09684	1.02192	1.17726								0.0108917	0.298136
			Plant	1983-1996		1741.88	2024.18	1.16207
				1997-2014		1255.18	1293.59	1.0306		66.5551	13.3042	119.806	0	1.09475	1.02013	1.17484								0.0125091	0.0538079
Return home still	NODELTERM		Generation	1950-1969		1273.34	1460.62	1.14708
pregnant				1970-1989		1074.55	1027.21	0.955948		26.886	-20.5536	74.3257	0	1.04903	0.965168	1.14019								0.261383	0.0310384
			Age	15-24		1397.67	1449.2	1.03687
				25-34		1004.21	1131.14	1.1264
				35-44		985.042	670.86	0.681047		23.5266	-23.9261	70.9793	0	1.04297	0.959675	1.1335								0.322786	0.0266353
			Plant	1983-1996		1349.82	1541.22	1.1418
				1997-2014		1005.17	930.421	0.92564		24.2439	-23.1334	71.6211	0	1.04351	0.960162	1.13409	1.13409							0.317259	0.0143815
Pregnancy termination	PREGTERM		Generation	1950-1969		432.817	539.379	1.24621
				1970-1989		223.12	302.798	1.35711		43.1129	14.8074	71.4184	0	1.28963	1.1065	1.50306								0.00114205	0.619679
			Age	15-24		278.081	413.347	1.48643
				25-34		324.714	360.523	1.11028	11.226
				35-44		419.555	607.966	1.44907		44.0945	15.7732	72.4158	0	1.29705	1.11241	1.51234								0.000906453	0.195574
			Plant	1983-1996		399.676	488.351	1.22187
				1997-2014		244.665	335.761	1.37233		47.4941	18.7546	76.2335		1.28306	1.10071	1.49562								0.00144742	0.479793
Ectopic pregnancy	DXCL180		Generation	1950-1969		209.293	200.477	0.957881
				1970-1989		77.4629	126.485	1.63285		10.9431	-7.09886	28.9851	0	1.17116	0.91562	1.49803								0.208063	0.0369055
			Age	15-24		96.3286	174.303	1.80946
				25-34		163.109	130.689	0.801241
				35-44		160.525	230.608	1.43658		11.8063	-6.21103	29.8236	0	1.1841	0.924929	1.51589								0.179677	0.0100328
			Plant	1983-1996		199.433	192.652	0.966003
				1997-2014		82.2346	129.45	1.57415		10.1583	-7.91613	28.2327	0	1.15811	0.905545	1.48111								0.241974	0.0565553
Spontaneous abortion	DXCL177		Generation	1950-1969		51.0674	90.6921	1.77593
				1970-1989		25.1589	45.9946	1.82817		13.7374	2.34743	25.1274	0	1.79582	1.20131	2.68455								0.00382768	0.949046
			Age	15-24		37.2592	84.6614	2.27223
				25-34		33.8244	58.5849	1.73203
				35-44		47.4279	20.9644	0.442025		13.7504	2.35921	25.1416	0	1.79549	1.20034	2.68574								0.00388867	0.241155
			Plant	1983-1996		45.3993	85.1254	1.87504
				1997-2014		29.2239	48.5437	1.6611		13.6427	2.24515	25.0403	0	1.78542	1.19404	2.66971								0.00422561	0.770256
Therapeutic D&C	PXCL127		Generation	1950-1969		140.645	233.89	1.66299
				1970-1989		90.0424	111.154	1.23446		6.43116	-2.81632	15.6786	0	1.47265	1.15067	1.88472								0.00201594	0.244898
			Age	15-24		94.5111	159.363	1.68618
				25-34		111.996	180.261	1.60953
				35-44		186.063	125.786	0.676039		6.5294	-2.70098	15.7598	0	1.47978	1.15601	1.89423								0.00177264	0.124369
			Plant	1983-1996		135.387	232.975	1.72081
				1997-2014		93.1086	105.178	1.12963		6.54622	-2.69415	15.7866	0	1.46361	1.14329	1.87366								0.00240618	0.107955
Other term diagnosis			Generation	1950-1969		213.478	319.809	1.49809
				1970-1989		140.36	164.814	1.17422						1.35211	1.1012	1.66019								0.00392046	0.248665
			Age	15-24		175.391	229.084	1.30613
				25-34		154.841	202.794	1.3097
				35-44		248.085	398.323	1.60559						1.3512	1.10038	1.65919								0.00401023	0.75728
			Plant	1983-1996		187.272	273.297	1.45936
				1997-2014		160.391	198.22	1.23585						1.34994	1.09919	1.65789								0.00414757	0.426465
Fetal loss	FETLOSS		Generation	1950-1969		82.8799	90.6921	1.09426
				1970-1989		56.9386	72.8248	1.27901		5.7814	-7.1101	18.6729	0	1.17955	0.83317	1.66992								0.351529	0.660985
			Age	15-24		66.3395	79.6813	1.20111
				25-34		61.6356	67.598	1.09674
				35-44		109.449	146.751	1.34081		5.78136	-7.10834	18.6711	0	1.17916	0.832819	1.66953								0.352669	0.919428
			Plant	1983-1996		70.531	85.1254	1.20692
				1997-2014		66.6032	76.8608	1.15401		5.79316	-7.09946	18.6858	0	1.17973	0.833193	1.67039								0.351267	0.899299

## Sheet: DXCRESPG
	Variable		Admission (%)			Attributable Cases				CMH Statistics
Condition	Name		ROC	Willits		N	LCL	UCL		RR	LCL	UCL		Chi-Sq	P-Val
DXLABEL	DXNAME	COL1	ENRATE	EYRATE	COL2	ARiskN	ARiskNU	ARiskNL	COL3	_RROR_	L_RROR	U_RROR	COL4	_CMHCOR_	P_CMHCOR
Resident admissions (N)	WILLITS		31444	5558												37002
Born 1950-1969	COH20D		54.799	53.9043		-49.7289	29.266	-128.724		0.964579	0.91093	1.02139		1.52565	0.216766
Pregnant before closure	PREPOSTD		46.9947	49.2803		127.037	206.264	47.81		1.09589	1.03511	1.16024		9.89772	0.00165484
Born 1950-1969, preg 1983-1996	MOMPRE		37.3998	39.2047		100.318	177.601	23.0348		1.07938	1.01805	1.1444		6.55303	0.0104706
Age at admission
15-24	AGE1524		41.4801	43.7028		123.537	202.082	44.9912		1.09518	1.03393	1.16006		9.59031	0.00195606
25-34	AGE2534		48.5116	46.4915		-112.277	-33.1928	-191.361		0.922178	0.870943	0.976426		7.71936	0.00546317
35-44	AGE3544		10.0083	9.80569		-11.2596	35.9452	-58.4643		0.977558	0.888283	1.0758		0.215794	0.642263
Birth cohort
1950-1959	COH1950		14.2253	15.6891		81.3584	138.672	24.0451		1.12205	1.03692	1.21418		8.1888	0.00421498
1960-1969	COH1960		30.9757	30.4066		-31.6296	41.344	-104.603		0.973601	0.915118	1.03582		0.716487	0.397299
1970-1979	COH1970		32.4418	30.7125		-96.1153	-22.8297	-169.401		0.923067	0.867846	0.981801		6.47156	0.0109614
1980-1989	COH1980		22.3572	23.1918		46.3865	113.159	-20.3858		1.0486	0.979957	1.12205		1.88764	0.169468
Race/ethnicity
White non-Hispanic	RACEDOF1		66.3561	81.792		857.93	921.352	794.508		2.27759	2.1193	2.44769		523.111	8.90649e-116
Hispanic all-race	RACEDOF3		27.0322	14.1778		-714.449	-656.635	-772.263		0.445921	0.411896	0.482757		415.101	2.84343e-92
Access
Public payor	PAYPUB		62.8419	63.3861		30.2484	106.646	-46.1491		1.02365	0.964839	1.08605		0.599622	0.438722
Emergency room admit	SRCER		7.19374	7.21483		1.17186	42.1756	-39.8319		1.00316	0.898442	1.12008		0.00314359	0.955288
Out-of-county	OOC		11.6048	8.27636		-184.992	-140.181	-229.803		0.687307	0.62099	0.760707		53.0031	3.33028e-13
LOS ge 4 days	LOS4		10.5839	10.1655		-23.2529	24.7786	-71.2844		0.955998	0.870121	1.05035		0.878125	0.348716
Body system condition (Any)	TOTCONDH		24.6247	26.1065		82.3575	151.78	12.9353		1.08143	1.01325	1.1542		5.55348	0.018444
Infectious/parasitic	DXCH01		9.9383	10.9392		55.6291	104.802	6.45605		1.11308	1.01527	1.22031		5.21602	0.0223797
Endocr Nutri Metab Immun	DXCH03		3.65093	4.12019		26.081	57.3259	-5.16379		1.13405	0.981171	1.31076		2.90264	0.0884345
Blood/blood-forming organs	DXCH04		5.07251	4.35408		-39.9301	-7.20521	-72.655		0.851921	0.741867	0.978302		5.16671	0.0230238
Mental disorders	DXCH05		4.64318	6.42317		98.9323	137.017	60.8474		1.40967	1.25101	1.58846		32.0477	1.50434e-08
Nervous system sense	DXCH06		1.20214	1.52933		18.1852	37.3259	-0.955483		1.2764	1.00704	1.61781		4.09197	0.0430875
Circulatory system	DXCH07		1.57423	1.70925		7.50445	27.9297	-12.9208		1.08726	0.871314	1.35673		0.54875	0.458829
Respiratory system	DXCH08		2.11169	2.68082		31.6322	56.8328	6.43169		1.27694	1.06658	1.52878		7.1191	0.00762668
Digestive system	DXCH09		2.32159	2.30299		-1.03384	22.7566	-24.8243		0.991799	0.820164	1.19935		0.00721463	0.93231
Genitourinary system	DXCH10		3.32337	3.65239		18.2872	47.8273	-11.253		1.10276	0.946202	1.28521		1.56887	0.210371
Injury	INJDX		3.10393	3.29255		10.4835	38.6504	-17.6834		1.06284	0.905215	1.24791		0.553809	0.456766
Pregnancy condition (Any)	PREGCONDA		72.6816	72.3642		-17.6429	53.2045	-88.4903		0.984196	0.923359	1.04904		0.239426	0.624621
Other pregnancy complication	DXCL181		21.7752	22.2562		26.7333	92.5914	-39.1248		1.02841	0.960188	1.10148		0.639946	0.42373
Gu infection in pregnancy	GUINFEC		2.54421	1.85318		-38.4069	-16.4541	-60.3598		0.723266	0.587918	0.889772		9.4726	0.00208563
Poor pregnancy history	POORHIST		0.543824	0.647715		5.77427	18.3367	-6.78816		1.19228	0.831377	1.70986		0.916362	0.338432
Hemorrhage in pregnancy	DXCL182		2.28024	1.92515		-19.736	2.3374	-41.8093		0.841218	0.685189	1.03278		2.73513	0.0981635
Hypertension in pregnancy	DXCL183		5.92482	6.22526		16.6986	54.8667	-21.4696		1.05408	0.936327	1.18663		0.759458	0.383498
Early labor	DXCL184		9.97329	10.6693		38.6848	87.4072	-10.0377		1.07812	0.982573	1.18297		2.52481	0.112068
Long pregnancy	DXCL185		7.24781	6.71105		-29.833	10.0476	-69.7137		0.920614	0.821928	1.03115		2.04516	0.152691
Diabetes mellitus in pregnancy	DXCL186		5.6386	4.28212		-75.3931	-42.5914	-108.195		0.748667	0.651892	0.859809		16.9094	3.92071e-05
Malposition	DXCL187		6.03931	6.11731		4.33526	42.2879	-33.6174		1.01376	0.899921	1.14199		0.0505466	0.822115
Pelvic obstruction	DXCL188		5.21244	4.83987		-20.7075	13.4955	-54.9105		0.924887	0.810347	1.05562		1.34053	0.246941
Previous Cesarean-section	DXCL189		10.3708	10.0396		-18.4101	29.3311	-66.1512		0.964496	0.877355	1.06029		0.559858	0.454317
Fetal distress	DXCL190		17.8858	17.2724		-34.0908	25.9528	-94.1344		0.958547	0.889026	1.0335		1.21475	0.270393
Amniotic fluid	DXCL191		10.8192	10.2915		-29.333	18.9929	-77.659		0.945624	0.861169	1.03836		1.37226	0.241424
Premature rupture	RUPTMEMB		4.56367	4.28212		-15.6487	16.593	-47.8904		0.935546	0.813128	1.07639		0.867286	0.351708
Hydramnios	HYDRAMNIOS		2.04491	1.52933		-28.6558	-8.72745	-48.5842		0.743956	0.592268	0.934494		6.50926	0.0107314
Umbilical cord	DXCL192		17.8667	18.0101		7.96972	68.8524	-52.913		1.00979	0.937527	1.08762		0.0661144	0.797081
OB-related perineal trauma	DXCL193		26.4343	26.0166		-23.2182	46.3784	-92.8147		0.97864	0.917093	1.04432		0.42448	0.51471
Forceps delivery	DXCL194		0.543824	0.539763		-0.225735	11.3949	-11.8463		0.992491	0.672637	1.46444		0.00144203	0.969708
Other complications of birth	DXCL195		28.387	27.6178		-42.748	28.2132	-113.709		0.962568	0.903159	1.02588		1.37776	0.240483
Reproductive anomaly	REPROANOM		2.25798	2.28499		1.50134	25.1663	-22.1636		1.01224	0.836226	1.22531		0.0155874	0.900643
Poor fetal growth	SMALBABY		0.636051	0.629723		-0.351736	12.1966	-12.9001		0.989987	0.690516	1.41934		0.00299738	0.956339
Excessive fetal growth	FGROWTH		11.4044	10.4354		-53.8566	-5.10277	-102.611		0.905134	0.824952	0.993109		4.43856	0.035136
Episiotomy	PXCL133		13.5638	14.5916		57.1242	112.832	1.416		1.08872	1.00384	1.18077		4.21509	0.0400659
Cesarean-section delivery	PXCL134		18.4519	17.7762		-37.5539	23.1808	-98.2885		0.955465	0.886927	1.0293		1.43911	0.230284
Forceps breach	PXCL135		6.64356	5.97337		-37.2489	0.610087	-75.1079		0.892714	0.792178	1.00601		3.46918	0.0625223
Artificial rupture membrane	PXCL136		27.5887	30.5865		166.618	239.331	93.9056		1.15654	1.08681	1.23074		21.0363	4.50674e-06
Other assisted delivery	PXCL137		49.9396	48.9565		-54.6416	24.5992	-133.882		0.961433	0.90812	1.01788		1.82598	0.176603
Diagnostic amniocentesis	PXCL138		0.858669	0.971573		6.27516	21.6881	-9.13781		1.13278	0.844589	1.5193		0.693635	0.404931
Therapeutic OB procedure	PXCL139		39.0949	45.6819		366.106	444.825	287.386		1.31019	1.23706	1.38764		85.3257	2.53053e-20
OB laceratation	PXCL140		24.224	23.6956		-29.3709	38.1073	-96.8491		0.971411	0.908464	1.03872		0.720127	0.396102
Therapeutic OB procedure	PXCL141		1.79685	1.99712		11.1313	33.1426	-10.88		1.11373	0.906831	1.36784		1.05624	0.304074
Pregnant with no delivery	NODELIV		12.7115	13.7819		59.4955	113.863	5.12764		1.09767	1.01007	1.19287		4.82547	0.0280422
Pregnant no delivery or term	NODELTERM		9.99873	10.3275		18.2707	66.4057	-29.8643		1.03666	0.943733	1.13874		0.564675	0.452383
Pregnancy termination	PREGTERM		2.71594	3.45448		41.0481	69.5406	12.5555		1.28166	1.09302	1.50285		9.37811	0.00219591
Termination (DX)	TERMDX		2.58555	3.27456		38.2952	66.0681	10.5223		1.27551	1.08332	1.50179		8.56863	0.00342005
Spontaneous abortion	DXCL177		0.314845	0.557755		13.5009	24.9145	2.08728		1.77585	1.18516	2.66093		7.96008	0.00478203
Induced abortion	DXCL178		0.190815	0.287873		5.39448	13.6695	-2.88057		1.51012	0.869342	2.62319		2.17063	0.140669
Abortion complications	DXCL179		0.206717	0.161929		-2.48931	4.01483	-8.99346		0.782985	0.389726	1.57307		0.474684	0.49084
Termination (PX)	TERMPX		1.43748	1.92515		27.1051	48.4735	5.73665		1.34592	1.08807	1.66487		7.54932	0.00600326
Ectopic pregnancy	DXCL180		1.16715	1.34941		10.1296	28.2339	-7.97478		1.15829	0.902055	1.4873		1.32919	0.24895
Hydatiform/missed preg/abn product	OTHTERMDX		0.24806	0.359842		6.21282	15.4807	-3.05509		1.45225	0.887842	2.37546		2.23414	0.134991
Fetal loss	FETLOSS		0.588348	0.683699		5.29964	18.2247	-7.6254		1.16318	0.819477	1.65105		0.716838	0.397183
Other termination	TERMGRP		1.48518	1.97913		27.4537	49.1201	5.78731		1.3393	1.08593	1.65178		7.50687	0.00614641
Therapeutic D&C	PXCL127		0.966798	1.40338		24.2654	42.4746	6.05617		1.45801	1.13502	1.8729		8.81099	0.00299422

## Sheet: DXCLM20
	Variable				Per 10,000 Deliveries			Excess Cases				Adj Rel Risk					CMH Statistics					CMH Chi-Sq			BD Chi-Sq
Condition	Name	Area			1950	1970		N	LCL	UCL		Ratio	LCL	UCL	Sig		Ratio	LCL	UCL	Sig		Value	P-Val		Value	P-Val
DXLABEL	DXNAME	_NAME_	AREA	COL1	_1950	_1970	COL2	ARISKN	ARISKNL	ARISKNU	COL3	_MHRRC1_	L_MHRRC1	U_MHRRC1	_MHRRC1SIG	COL4	_MHOR_	L_MHOR	U_MHOR	_MHORSIG	COL5	_CMHCOR_	P_CMHCOR	COL6	_BDCHI_	P_BDCHI
Public payor	PAYPUB	ENRATE	ROC		6359.38	8053.79
		EYRATE	Willits		6496.42	8302.61		93.5037	31.5471	155.46		1.02727	1.00928	1.04558	1		1.11372	1.03563	1.19769	1		8.41266	0.00372617		2.06347	0.150866
		XP2_FISH	Exact P		0.236882	0.00272662
		ARiskN	Attr Cases		28.7104	64.7933
		_RRC1_	RR		1.02155	1.0309
Emergency room admit	SRCER	ENRATE	ROC		1220.51	531.929
		EYRATE	Willits		1341.29	460.829		6.78844	-33.3674	46.9443		1.0171	0.919756	1.12474	0		1.01906	0.910972	1.13998	0		0.108621	0.74172		4.50904	0.0337161
		XP2_FISH	Exact P		0.122211	0.138983
		ARiskN	Attr Cases		25.3027	-18.5143
		_RRC1_	RR		1.09896	0.866336
Out-of-county	OOC	ENRATE	ROC		1629.58	1126.79
		EYRATE	Willits		1183.77	814.132		-174.813	-219.005	-130.62		0.724621	0.661121	0.79422	-1		0.693591	0.625984	0.768498	-1		49.3618	2.1285e-12		0.0128355	0.909798
		XP2_FISH	Exact P		1.02224e-07	1.16824e-06
		ARiskN	Attr Cases		-93.397	-81.4157
		_RRC1_	RR		0.726427	0.722524
LOS ge 4 days	LOS4	ENRATE	ROC		1443.03	1061.87
		EYRATE	Willits		1474.94	983.103		-13.8263	-61.1198	33.4673		0.976057	0.897907	1.06101	0		0.972669	0.884244	1.06994	0		0.324493	0.56892		1.30768	0.252815
		XP2_FISH	Exact P		0.711218	0.239304
		ARiskN	Attr Cases		6.68488	-20.5111
		_RRC1_	RR		1.02211	0.925822
Body system condition (Any)	TOTCONDH	ENRATE	ROC		1465.05	3967.82
		EYRATE	Willits		1403.34	4434.65		108.867	45.3421	172.393		1.08118	1.03412	1.13038	1		1.12973	1.05276	1.21234	1		11.3859	0.000740029		9.08724	0.00257398
		XP2_FISH	Exact P		0.480713	8.46981e-06
		ARiskN	Attr Cases		-12.9276	121.795
		_RRC1_	RR		0.957881	1.11765
Infectious/parasitic	DXCH01	ENRATE	ROC		272.712	1854.13
		EYRATE	Willits		338.902	2062.21		68.0504	21.1563	114.945		1.126	1.04104	1.2179	1		1.15518	1.04922	1.27184	1		8.65864	0.00325514		0.41178	0.521068
		XP2_FISH	Exact P		0.099837	0.0135345
		ARiskN	Attr Cases		13.8668	54.1836
		_RRC1_	RR		1.24271	1.11222
Endocr Nutri Metab Immun	DXCH03	ENRATE	ROC		197.423	604.134
		EYRATE	Willits		200.477	718.126		30.3234	-0.501076	61.1479		1.15269	1.00457	1.32266	1		1.16262	1.00442	1.34575	1		4.07998	0.0433942		0.808496	0.368565
		XP2_FISH	Exact P		0.932196	0.0278924
		ARiskN	Attr Cases		0.639786	29.6836
		_RRC1_	RR		1.01547	1.18869
Blood/blood-forming organs	DXCH04	ENRATE	ROC		281.077	833.996
		EYRATE	Willits		252.983	725.806		-34.0582	-66.3423	-1.77419		0.876615	0.769107	0.999151	-1		0.868387	0.755138	0.998621	-1		3.92444	0.047589		0.0622663	0.802949
		XP2_FISH	Exact P		0.516014	0.0631757
		ARiskN	Attr Cases		-5.88573	-28.1725
		_RRC1_	RR		0.900048	0.870276
Mental disorders	DXCH05	ENRATE	ROC		292.789	735.294
		EYRATE	Willits		310.263	1121.35		104.19	66.833	141.547		1.41233	1.26452	1.57741	1		1.45435	1.2885	1.64155	1		37.0496	1.1516e-09		6.98523	0.00821849
		XP2_FISH	Exact P		0.674574	1.26763e-10
		ARiskN	Attr Cases		3.6607	100.529
		_RRC1_	RR		1.05968	1.52504
Mood disorders	DXCL657	ENRATE	ROC		32.6797	196.286
		EYRATE	Willits		33.4288	307.456		29.0831	10.0445	48.1217		1.50229	1.19031	1.89605	1		1.51651	1.19424	1.92573	1		11.8283	0.000583379		1.04565	0.306511
		XP2_FISH	Exact P		1	0.000518847
		ARiskN	Attr Cases		0.156863	28.9263
		_RRC1_	RR		1.02292	1.56636
Alcohol-related disorders	DXCL660	ENRATE	ROC		10.0553	12.5995
		EYRATE	Willits		4.77555	30.7456		3.61604	-2.55375	9.78583		1.67279	0.797397	3.50922	0		1.67418	0.796752	3.5179	0		1.89251	0.168919		2.48454	0.11497
		XP2_FISH	Exact P		0.706265	0.0493988
		ARiskN	Attr Cases		-1.10558	4.72162
		_RRC1_	RR		0.474928	2.44023
Substance-related disorders	DXCL661	ENRATE	ROC		115.636	231.432
		EYRATE	Willits		128.94	318.985		25.5671	3.97561	47.1586		1.30294	1.06224	1.5982	1		1.31118	1.06329	1.61686	1		6.45613	0.011057		0.802763	0.370269
		XP2_FISH	Exact P		0.583059	0.0107594
		ARiskN	Attr Cases		2.78582	22.7813
		_RRC1_	RR		1.11505	1.37831
Self injury	DXCL662	ENRATE	ROC		1.67588	5.96817
		EYRATE	Willits		4.77327	3.84172		0.0953877	-2.89563	3.0864		1.04925	0.232401	4.73722	0		1.04927	0.232385	4.73772	0		0.00390907	0.950147		0.941365	0.331927
		XP2_FISH	Exact P		0.384452	1
		ARiskN	Attr Cases		0.648902	-0.553515
		_RRC1_	RR		2.84821	0.643702
Nervous system sense organs	DXCH06	ENRATE	ROC		97.0386	173.556
		EYRATE	Willits		52.506	284.178		19.4764	0.4707	38.4822		1.29779	1.02828	1.63795	1		1.30426	1.0284	1.65412	1		4.82371	0.0280708		11.5485	0.000678047
		XP2_FISH	Exact P		0.0452896	0.000320326
		ARiskN	Attr Cases		-9.3296	28.806
		_RRC1_	RR		0.541083	1.63739
Circulatory system	DXCH07	ENRATE	ROC		87.8367	258.347
		EYRATE	Willits		71.599	307.22		9.32476	-10.9436	29.5931		1.10899	0.892905	1.37736	0		1.11186	0.890196	1.38871	0		0.873802	0.349905		1.61536	0.20374
		XP2_FISH	Exact P		0.521215	0.165368
		ARiskN	Attr Cases		-3.40179	12.7266
		_RRC1_	RR		0.815138	1.18918
Respiratory system	DXCH08	ENRATE	ROC		149.741	321.277
		EYRATE	Willits		157.518	445.469		33.9688	8.96851	58.969		1.29546	1.08802	1.54243	1		1.30671	1.09052	1.56577	1		8.44645	0.00365757		1.75346	0.185442
		XP2_FISH	Exact P		0.770816	0.00185582
		ARiskN	Attr Cases		1.62933	32.3394
		_RRC1_	RR		1.05194	1.38656
Digestive system	DXCH09	ENRATE	ROC		197.423	327.239
		EYRATE	Willits		143.198	376.344		1.42675	-22.1915	25.045		1.01149	0.840704	1.21698	0		1.01185	0.836192	1.2244	0		0.0146461	0.903674		4.42871	0.0353392
		XP2_FISH	Exact P		0.0986767	0.194514
		ARiskN	Attr Cases		-11.3602	12.787
		_RRC1_	RR		0.725335	1.15006
Genitourinary system	DXCH10	ENRATE	ROC		263.51	483.572
		EYRATE	Willits		262.53	568.356		21.8725	-7.41194	51.157		1.12085	0.967844	1.29804	0		1.12688	0.966079	1.31444	0		2.31357	0.128249		0.996709	0.318108
		XP2_FISH	Exact P		1	0.0704554
		ARiskN	Attr Cases		-0.205371	22.0779
		_RRC1_	RR		0.99628	1.17533
Injury	INJDX	ENRATE	ROC		196.587	490.859
		EYRATE	Willits		167.064	568.356		13.9955	-13.8645	41.8555		1.08294	0.928236	1.26344	0		1.08704	0.924766	1.27779	0		1.02309	0.311787		2.46148	0.116669
		XP2_FISH	Exact P		0.389517	0.0985037
		ARiskN	Attr Cases		-6.18496	20.1804
		_RRC1_	RR		0.849825	1.15788
Other pregnancy complication	DXCL181	ENRATE	ROC		1440.52	3394.94
		EYRATE	Willits		1374.7	3644.39		51.1685	-10.7362	113.073		1.0432	0.991846	1.09722	0		1.06232	0.987927	1.14232	0		2.65148	0.103453		4.03493	0.0445675
		XP2_FISH	Exact P		0.436818	0.0139536
		ARiskN	Attr Cases		-13.7894	64.9579
		_RRC1_	RR		0.954308	1.07348
Gu infection in pregnancy	GUINFEC	ENRATE	ROC		243.433	337.175
		EYRATE	Willits		205.251	230.415		-35.7997	-57.6333	-13.9662		0.741989	0.605777	0.90883	-1		0.736153	0.598159	0.905983	-1		8.42952	0.00369178		1.02017	0.312479
		XP2_FISH	Exact P		0.312723	0.00381112
		ARiskN	Attr Cases		-7.99925	-27.8005
		_RRC1_	RR		0.84315	0.683368
Poor reproductive history	POORHIST	ENRATE	ROC		39.3174	82.141
		EYRATE	Willits		14.3198	126.728		6.3735	-6.12674	18.8737		1.21568	0.850202	1.73828	0		1.21776	0.848768	1.74718	0		1.14757	0.284057		6.14907	0.0131482
		XP2_FISH	Exact P		0.107542	0.0309581
		ARiskN	Attr Cases		-5.23699	11.6105
		_RRC1_	RR		0.364211	1.54281
Hemorrhage in pregnancy	DXCL182	ENRATE	ROC		307.847	231.187
		EYRATE	Willits		257.757	203.533		-17.695	-39.6635	4.2735		0.858119	0.702075	1.04885	0		0.854756	0.69593	1.04983	0		2.24349	0.134178		0.0626799	0.802309
		XP2_FISH	Exact P		0.238053	0.433142
		ARiskN	Attr Cases		-10.4939	-7.20111
		_RRC1_	RR		0.837289	0.880382
Hypertension in pregnancy	DXCL183	ENRATE	ROC		532.876	812.136
		EYRATE	Willits		563.246	875.576		22.8823	-14.8918	60.6565		1.07083	0.959006	1.19569	0		1.07672	0.955575	1.21322	0		1.47364	0.224772		0.0338205	0.854089
		XP2_FISH	Exact P		0.563573	0.279275
		ARiskN	Attr Cases		6.36247	16.5199
		_RRC1_	RR		1.05699	1.07812
Early labor	DXCL184	ENRATE	ROC		1257.32	1081.74
		EYRATE	Willits		1369.93	1175.12		47.9055	-0.16117	95.9722		1.08788	1.00215	1.18095	1		1.10066	1.00207	1.20895	1		4.01466	0.0451064		0.00320098	0.954882
		XP2_FISH	Exact P		0.155444	0.163628
		ARiskN	Attr Cases		23.5915	24.314
		_RRC1_	RR		1.08956	1.08632
Long pregnancy	DXCL185	ENRATE	ROC		402.376	1191.04
		EYRATE	Willits		424.821	1090.63		-21.4456	-60.6236	17.7324		0.945576	0.85208	1.04933	0		0.939872	0.837671	1.05454	0		1.1166	0.290651		1.31877	0.250813
		XP2_FISH	Exact P		0.631056	0.147318
		ARiskN	Attr Cases		4.70228	-26.1479
		_RRC1_	RR		1.05578	0.915692
Diabetes mellitus in pregnancy	DXCL186	ENRATE	ROC		438.347	827.371
		EYRATE	Willits		410.501	583.717		-69.2812	-101.789	-36.7739		0.774421	0.678967	0.883295	-1		0.761745	0.662771	0.8755	-1		14.793	0.000119981		4.29373	0.0382531
		XP2_FISH	Exact P		0.601117	1.2431e-05
		ARiskN	Attr Cases		-5.8337	-63.4475
		_RRC1_	RR		0.936475	0.705508
Malposition	DXCL187	ENRATE	ROC		688.472	712.772
		EYRATE	Willits		739.857	710.445		10.1593	-27.4738	47.7924		1.03076	0.922288	1.15198	0		1.03315	0.916495	1.16466	0		0.284669	0.593657		0.435234	0.509432
		XP2_FISH	Exact P		0.402153	1
		ARiskN	Attr Cases		10.765	-0.605723
		_RRC1_	RR		1.07464	0.996737
Pelvic obstruction	DXCL188	ENRATE	ROC		670.905	554.452
		EYRATE	Willits		582.339	564.516		-15.9338	-49.8877	18.0201		0.944167	0.833105	1.07004	0		0.940772	0.823756	1.07441	0		0.812169	0.36748		1.56437	0.211027
		XP2_FISH	Exact P		0.138553	0.817038
		ARiskN	Attr Cases		-18.5546	2.62083
		_RRC1_	RR		0.86799	1.01815
Previous Cesarean-section	DXCL189	ENRATE	ROC		1228.88	1187.07
		EYRATE	Willits		1241.05	1144.39		-8.56269	-55.6923	38.5669		0.98486	0.90526	1.07146	0		0.982818	0.89315	1.08149	0		0.126055	0.722558		0.289522	0.590527
		XP2_FISH	Exact P		0.885342	0.55401
		ARiskN	Attr Cases		2.55019	-11.1129
		_RRC1_	RR		1.00991	0.964049
Fetal distress	DXCL190	ENRATE	ROC		2190.9	1990.59
		EYRATE	Willits		2257.76	1870.2		-17.3438	-76.0313	41.3438		0.982201	0.924076	1.04398	0		0.977606	0.905335	1.05565	0		0.333933	0.563353		2.1836	0.139488
		XP2_FISH	Exact P		0.492814	0.157675
		ARiskN	Attr Cases		14.0068	-31.3506
		_RRC1_	RR		1.03052	0.939519
Amniotic fluid	DXCL191	ENRATE	ROC		1074.95	1402.36
		EYRATE	Willits		964.2	1420.89		-18.3769	-65.9583	29.2044		0.968937	0.89191	1.05262	0		0.964512	0.877363	1.06032	0		0.558883	0.454711		1.85126	0.173637
		XP2_FISH	Exact P		0.133285	0.807041
		ARiskN	Attr Cases		-23.2029	4.82591
		_RRC1_	RR		0.896969	1.01322
Premature rupture	RUPTMEMB	ENRATE	ROC		540.405	522.655
		EYRATE	Willits		510.74	503.072		-11.3142	-43.3387	20.7103		0.954629	0.835216	1.09112	0		0.952208	0.827136	1.09619	0		0.464677	0.495446		0.0179256	0.893492
		XP2_FISH	Exact P		0.59941	0.702391
		ARiskN	Attr Cases		-6.21482	-5.09936
		_RRC1_	RR		0.945106	0.962532
Hydramnios	HYDRAMNIOS	ENRATE	ROC		181.529	282.194
		EYRATE	Willits		100.239	245.776		-26.5137	-46.3163	-6.71103		0.762407	0.609493	0.953685	-1		0.757651	0.602862	0.952184	-1		5.6979	0.0169852		3.01197	0.0826515
		XP2_FISH	Exact P		0.00583465	0.331775
		ARiskN	Attr Cases		-17.0304	-9.48331
		_RRC1_	RR		0.55219	0.870946
Umbilical cord	DXCL192	ENRATE	ROC		1587.75	2464.23
		EYRATE	Willits		1785.2	2407.83		26.6805	-32.6306	85.9916		1.02731	0.968021	1.09022	0		1.03499	0.959172	1.1168	0		0.78698	0.375015		4.64814	0.0310873
		XP2_FISH	Exact P		0.0243712	0.554145
		ARiskN	Attr Cases		41.3657	-14.6852
		_RRC1_	RR		1.12436	0.977115
OB-related perineal trauma	DXCL193	ENRATE	ROC		2587.42	3457.21
		EYRATE	Willits		2897.37	3221.97		3.67908	-63.4156	70.7738		1.00245	0.956999	1.05005	0		1.00355	0.938297	1.07333	0		0.0106956	0.91763		14.2618	0.000159064
		XP2_FISH	Exact P		0.00337181	0.0200279
		ARiskN	Attr Cases		64.9358	-61.2568
		_RRC1_	RR		1.11979	0.931956
Other complications of birth	DXCL195	ENRATE	ROC		2478.67	3950.05
		EYRATE	Willits		2472.55	3905.53		-12.8748	-80.3603	54.6108		0.991678	0.949087	1.03618	0		0.987341	0.923527	1.05557	0		0.139694	0.708585		0.0482689	0.826103
		XP2_FISH	Exact P		0.978116	0.679999
		ARiskN	Attr Cases		-1.28099	-11.5938
		_RRC1_	RR		0.997533	0.988728
Reproductive anomaly	REPROANOM	ENRATE	ROC		190.875	319.121
		EYRATE	Willits		186.158	337.294		3.75311	-19.7757	27.2819		1.03049	0.855507	1.24127	0		1.0314	0.85156	1.24922	0		0.0999969	0.751833		0.153999	0.694743
		XP2_FISH	Exact P		0.931101	0.630752
		ARiskN	Attr Cases		-0.98828	4.74139
		_RRC1_	RR		0.975286	1.05695
Poor fetal growth	SMALBABY	ENRATE	ROC		64.4136	81.4785
		EYRATE	Willits		62.0525	84.4854		0.288343	-12.2178	12.7945		1.00835	0.705091	1.44203	0		1.00841	0.70321	1.44607	0		0.00207416	0.963675		0.0380304	0.845382
		XP2_FISH	Exact P		1	0.814794
		ARiskN	Attr Cases		-0.494646	0.782989
		_RRC1_	RR		0.963345	1.0369
Excessive fetal growth	FGROWTH	ENRATE	ROC		1353.52	1303.66
		EYRATE	Willits		1403.34	1098.31		-43.035	-91.0939	5.02391		0.930814	0.857478	1.01042	0		0.921047	0.838598	1.0116	0		2.95496	0.0856142		6.11112	0.0134334
		XP2_FISH	Exact P		0.534279	0.00340268
		ARiskN	Attr Cases		10.4372	-53.4722
		_RRC1_	RR		1.03681	0.842484
Episiotomy	PXCL133	ENRATE	ROC		2508.78	838.633
		EYRATE	Willits		2687.35	952.381		67.0299	13.7266	120.333		1.09013	1.01996	1.16512	1		1.11521	1.02463	1.21381	1		6.37748	0.0115577		0.26741	0.605074
		XP2_FISH	Exact P		0.0863266	0.0578128
		ARiskN	Attr Cases		37.4098	29.62
		_RRC1_	RR		1.07118	1.13564
Cesarean-section delivery	PXCL134	ENRATE	ROC		2017.73	2245.63
		EYRATE	Willits		1928.4	2242.7		-19.4769	-78.8126	39.8587		0.980692	0.923683	1.04122	0		0.975526	0.904156	1.05253	0		0.408528	0.522718		0.485277	0.486042
		XP2_FISH	Exact P		0.359141	1
		ARiskN	Attr Cases		-18.7154	-0.761526
		_RRC1_	RR		0.955726	0.998698
Forceps breach	PXCL135	ENRATE	ROC		721.934	812.136
		EYRATE	Willits		653.938	748.848		-30.7253	-68.2504	6.79977		0.915302	0.818679	1.02333	0		0.908836	0.805906	1.02491	0		2.43107	0.118952		0.0214487	0.883563
		XP2_FISH	Exact P		0.289309	0.291702
		ARiskN	Attr Cases		-14.2452	-16.4801
		_RRC1_	RR		0.905814	0.922072
Artificial rupture membrane	PXCL136	ENRATE	ROC		2765.6	3556.57
		EYRATE	Willits		3169.45	3978.49		194.475	125.074	263.876		1.12916	1.08316	1.17711	1		1.20397	1.12821	1.28481	1		31.4026	2.09705e-08		0.0428705	0.835969
		XP2_FISH	Exact P		0.000186398	3.98854e-05
		ARiskN	Attr Cases		84.6065	109.869
		_RRC1_	RR		1.14603	1.11863
Other assisted delivery	PXCL137	ENRATE	ROC		4273.88	7017.75
		EYRATE	Willits		4095.47	7154.38		-1.80143	-70.2784	66.6755		0.99937	0.974452	1.02493	0		0.998364	0.934974	1.06605	0		0.00237721	0.961113		4.30807	0.0379319
		XP2_FISH	Exact P		0.131211	0.16325
		ARiskN	Attr Cases		-37.3785	35.5771
		_RRC1_	RR		0.958254	1.01947
Diagnostic amniocentesis	PXCL138	ENRATE	ROC		154.76	56.3063
		EYRATE	Willits		157.518	80.6452		6.91564	-8.44506	22.2763		1.14709	0.858141	1.53332	0		1.14908	0.856306	1.54195	0		0.859609	0.353848		1.2367	0.266108
		XP2_FISH	Exact P		0.923629	0.167059
		ARiskN	Attr Cases		0.577798	6.33784
		_RRC1_	RR		1.01782	1.43226
Fetal monititoring	PXCL139	ENRATE	ROC		4901.29	4262.06
		EYRATE	Willits		5670.64	5188.17		402.341	329.9	474.781		1.18834	1.15394	1.22376	1		1.4112	1.32602	1.50185	1		118.371	1.43793e-27		0.979585	0.322301
		XP2_FISH	Exact P		8.21237e-11	2.0031e-18
		ARiskN	Attr Cases		161.18	241.161
		_RRC1_	RR		1.15697	1.21729
OB laceratation	PXCL140	ENRATE	ROC		2430.15	3121.36
		EYRATE	Willits		2668.26	2910.91		-4.91747	-70.2529	60.4179		0.996188	0.948011	1.04681	0		0.994693	0.928348	1.06578	0		0.0228912	0.87974		10.0409	0.00153105
		XP2_FISH	Exact P		0.0209784	0.0327245
		ARiskN	Attr Cases		49.8838	-54.8013
		_RRC1_	RR		1.09798	0.932577
Therapeutic OB procedure	PXCL141	ENRATE	ROC		184.039	228.537
		EYRATE	Willits		214.797	253.456		12.9327	-8.98285	34.8483		1.13184	0.925656	1.38396	0		1.13506	0.923833	1.39459	0		1.45594	0.227577		0.0581674	0.809416
		XP2_FISH	Exact P		0.33823	0.438214
		ARiskN	Attr Cases		6.44387	6.48887
		_RRC1_	RR		1.16713	1.10904
Pregnant with no delivery	NODELIV	ENRATE	ROC		1705.32	1297.67
		EYRATE	Willits		2000	1330.01		70.1743	16.8956	123.453		1.10077	1.02568	1.18135	1		1.12102	1.03009	1.21998	1		7.00259	0.0081392		3.73888	0.05316
		XP2_FISH	Exact P		0.00131405	0.659237
		ARiskN	Attr Cases		61.7363	8.43803
		_RRC1_	RR		1.1728	1.02492
Pregnant no delivery or term	NODELTERM	ENRATE	ROC		1273.34	1074.55
		EYRATE	Willits		1460.62	1027.21		26.886	-20.5536	74.3257		1.04903	0.965168	1.14019	0		1.05596	0.960269	1.16119	0		1.26142	0.261383		4.65084	0.0310384
		XP2_FISH	Exact P		0.0201397	0.492358
		ARiskN	Attr Cases		39.2361	-12.35
		_RRC1_	RR		1.14708	0.955948
Pregnancy termination	PREGTERM	ENRATE	ROC		432.817	223.12
		EYRATE	Willits		539.379	302.798		43.1129	14.8074	71.4184		1.28963	1.1065	1.50306	1		1.30317	1.11048	1.5293	1		10.5818	0.00114205		0.246319	0.619679
		XP2_FISH	Exact P		0.0340894	0.0170481
		ARiskN	Attr Cases		22.3248	20.7881
		_RRC1_	RR		1.24621	1.35711
Termination (DX)	TERMDX	ENRATE	ROC		412.725	211.864
		EYRATE	Willits		510.74	287.466		40.2587	12.6607	67.8567		1.28409	1.09706	1.50301	1		1.29666	1.10043	1.52788	1		9.68277	0.00186004		0.277788	0.598155
		XP2_FISH	Exact P		0.046254	0.0178068
		ARiskN	Attr Cases		20.5341	19.7246
		_RRC1_	RR		1.23748	1.35684
Spontaneous abortion	DXCL177	ENRATE	ROC		51.0674	25.1589
		EYRATE	Willits		90.6921	45.9946		13.7374	2.34743	25.1274		1.79582	1.20131	2.68455	1		1.80173	1.20204	2.70058	1		8.36381	0.00382768		0.0040839	0.949046
		XP2_FISH	Exact P		0.0387594	0.0716428
		ARiskN	Attr Cases		8.30138	5.43604
		_RRC1_	RR		1.77593	1.82817
Induced abortion	DXCL178	ENRATE	ROC		27.6266	17.8761
		EYRATE	Willits		71.599	3.83289		5.54836	-2.69965	13.7964		1.52953	0.881679	2.65343	0		1.53173	0.881332	2.66211	0		2.3179	0.127893		8.05134	0.00454701
		XP2_FISH	Exact P		0.00364083	0.11137
		ARiskN	Attr Cases		9.21222	-3.66386
		_RRC1_	RR		2.59167	0.214414
Abortion complications	DXCL179	ENRATE	ROC		29.301	19.8623
		EYRATE	Willits		19.0931	19.1644		-2.32062	-8.8063	4.16505		0.795185	0.396349	1.59536	0		0.794792	0.395586	1.59686	0		0.418162	0.517856		0.304483	0.581085
		XP2_FISH	Exact P		0.506511	1
		ARiskN	Attr Cases		-2.13855	-0.182071
		_RRC1_	RR		0.65162	0.964865
Ectopic pregnancy	DXCL180	ENRATE	ROC		209.293	77.4629
		EYRATE	Willits		200.477	126.485		10.9431	-7.09886	28.9851		1.17116	0.91562	1.49803	0		1.17425	0.914026	1.50856	0		1.58485	0.208063		4.35477	0.0369055
		XP2_FISH	Exact P		0.8682	0.0149208
		ARiskN	Attr Cases		-1.8468	12.7899
		_RRC1_	RR		0.957881	1.63285
Hydatiform/missed preg/abn product	OTHTERMDX	ENRATE	ROC		30.1381	27.8072
		EYRATE	Willits		57.2792	30.6631		6.43116	-2.81632	15.6786		1.47352	0.902349	2.40622	0		1.47556	0.901885	2.41415	0		2.42817	0.119172		1.16054	0.281354
		XP2_FISH	Exact P		0.064614	0.840874
		ARiskN	Attr Cases		5.68606	0.745101
		_RRC1_	RR		1.90056	1.1027
Fetal loss	FETLOSS	ENRATE	ROC		82.8799	56.9386
		EYRATE	Willits		90.6921	72.8248		5.7814	-7.1101	18.6729		1.17955	0.83317	1.66992	0		1.18104	0.831867	1.67677	0		0.86793	0.351529		0.19233	0.660985
		XP2_FISH	Exact P		0.697268	0.332922
		ARiskN	Attr Cases		1.63667	4.14473
		_RRC1_	RR		1.09426	1.27901
Other termination (DX)	TERMGRP	ENRATE	ROC		213.478	140.36
		EYRATE	Willits		319.809	164.814		28.6563	7.09079	50.2218		1.35211	1.1012	1.66019	1		1.36113	1.10305	1.6796	1		8.32029	0.00392046		1.33079	0.248665
		XP2_FISH	Exact P		0.00424158	0.327739
		ARiskN	Attr Cases		22.2763	6.38003
		_RRC1_	RR		1.49809	1.17422
Termination (PX)	TERMPX	ENRATE	ROC		256.174	98.6494
		EYRATE	Willits		315.036	153.315		26.5939	5.40404	47.7838		1.33507	1.08359	1.64491	1		1.3441	1.08507	1.66497	1		7.38748	0.00656794		1.06904	0.301162
		XP2_FISH	Exact P		0.121735	0.0170766
		ARiskN	Attr Cases		12.3315	14.2624
		_RRC1_	RR		1.22977	1.55415
Therapeutic D&C	PXCL127	ENRATE	ROC		140.645	90.0424
		EYRATE	Willits		233.89	111.154		25.0429	6.90383	43.182		1.47265	1.15067	1.88472	1		1.48128	1.1526	1.9037	1		9.53497	0.00201594		1.35218	0.244898
		XP2_FISH	Exact P		0.00273004	0.319599
		ARiskN	Attr Cases		19.535	5.50794
		_RRC1_	RR		1.66299	1.23446

## Sheet: DXCLMPP
	Variable				Per 10,000 Deliveries			Excess Cases				Adj Rel Risk					CMH Statistics					CMH Chi-Sq			BD Chi-Sq
Condition	Name	Area			1983	1997		N	LCL	UCL		Ratio	LCL	UCL	Sig		Ratio	LCL	UCL	Sig		Value	P-Val		Value	P-Val
DXLABEL	DXNAME	_NAME_	AREA	COL1	_1983	_1997	COL2	ARISKN	ARISKNL	ARISKNU	COL3	_MHRRC1_	L_MHRRC1	U_MHRRC1	_MHRRC1SIG	COL4	_MHOR_	L_MHOR	U_MHOR	_MHORSIG	COL5	_CMHCOR_	P_CMHCOR	COL6	_BDCHI_	P_BDCHI
Public payor	PAYPUB	ENRATE	ROC		7279.29	7327.04
		EYRATE	Willits		7405.91	7564.72		87.0201	23.6443	150.396		1.02537	1.00702	1.04405	1		1.10107	1.02542	1.1823	1		7.03156	0.00800856		0.684674	0.407982
		XP2_FISH	Exact P		0.223452	0.0136446
		ARiskN	Attr Cases		28.2632	58.7568
		_RRC1_	RR		1.0174	1.03244
Emergency room admit	SRCER	ENRATE	ROC		1260.64	480.495
		EYRATE	Willits		1308.24	440.939		0.846744	-39.3923	41.0858		1.00184	0.906041	1.10777	0		1.00205	0.895643	1.12111	0		0.00128172	0.971441		1.1164	0.290696
		XP2_FISH	Exact P		0.533878	0.41371
		ARiskN	Attr Cases		10.6251	-9.77831
		_RRC1_	RR		1.03776	0.917676
Out-of-county	OOC	ENRATE	ROC		1509.53	1214.49
		EYRATE	Willits		1129.03	841.424		-177.148	-221.416	-132.88		0.721816	0.65848	0.791244	-1		0.691156	0.623849	0.765725	-1		50.395	1.25713e-12		0.502361	0.478465
		XP2_FISH	Exact P		1.54452e-06	3.60861e-08
		ARiskN	Attr Cases		-84.9261	-92.2218
		_RRC1_	RR		0.747938	0.692821
LOS ge 4 days	LOS4	ENRATE	ROC		1374.95	1109.15
		EYRATE	Willits		1442.65	983.01		-16.07	-63.4157	31.2756		0.971896	0.893985	1.0566	0		0.967975	0.880024	1.06472	0		0.448	0.503286		3.80931	0.0509683
		XP2_FISH	Exact P		0.405195	0.0646125
		ARiskN	Attr Cases		15.1113	-31.1813
		_RRC1_	RR		1.04924	0.886275
White non-Hispanic	RACEDOF1	ENRATE	ROC		9025.54	6614.11
		EYRATE	Willits		9995.75	8871.36		786.381	748.122	824.64		1.21028	1.19945	1.22121	1		5.21748	4.58963	5.93123	1		749.313	5.66044e-165		62.2238	3.06555e-15
		XP2_FISH	Exact P		1.31054e-93	1.13917e-130
		ARiskN	Attr Cases		228.389	557.992
		_RRC1_	RR		1.1075	1.34128
Hispanic all-race	RACEDOF3	ENRATE	ROC		2256.99	3884.74
		EYRATE	Willits		1335.13	1982.2		-676.067	-732.204	-619.93		0.538025	0.503787	0.57459	-1		0.439271	0.404998	0.476445	-1		414.14	4.60116e-92		13.1072	0.000294164
		XP2_FISH	Exact P		1.30426e-24	4.59439e-80
		ARiskN	Attr Cases		-205.761	-470.307
		_RRC1_	RR		0.591551	0.510254
Infectious/parasitic	DXCH01	ENRATE	ROC		167.004	1983.82
		EYRATE	Willits		201.613	2277.51		80.3231	34.2925	126.354		1.15218	1.06648	1.24476	1		1.19342	1.08238	1.31585	1		12.62	0.000381635		0.00894617	0.924645
		XP2_FISH	Exact P		0.250386	0.000878898
		ARiskN	Attr Cases		7.7246	72.5985
		_RRC1_	RR		1.20723	1.14804
Endocr Nutri Metab Immun	DXCH03	ENRATE	ROC		127.28	673.508
		EYRATE	Willits		125.448	813.107		34.0998	3.51709	64.6826		1.17526	1.025	1.34755	1		1.18874	1.02619	1.37703	1		5.31796	0.0211068		0.971592	0.324283
		XP2_FISH	Exact P		1	0.0130412
		ARiskN	Attr Cases		-0.408918	34.5088
		_RRC1_	RR		0.985606	1.20727
Blood/blood-forming organs	DXCH04	ENRATE	ROC		174.301	937.882
		EYRATE	Willits		129.928	861.65		-28.7484	-60.6841	3.18721		0.894053	0.785156	1.01805	0		0.88537	0.769138	1.01917	0		2.87497	0.0899667		0.925536	0.336026
		XP2_FISH	Exact P		0.151104	0.245216
		ARiskN	Attr Cases		-9.90393	-18.8445
		_RRC1_	RR		0.745426	0.918719
Mental disorders	DXCH05	ENRATE	ROC		201.865	823.026
		EYRATE	Willits		192.652	1270.23		108.492	71.5293	145.454		1.43753	1.28825	1.60411	1		1.49032	1.31918	1.68367	1		41.4427	1.21379e-10		8.87506	0.00289093
		XP2_FISH	Exact P		0.86956	4.83628e-12
		ARiskN	Attr Cases		-2.05618	110.548
		_RRC1_	RR		0.954364	1.54336
Nervous system sense organs	DXCH06	ENRATE	ROC		79.4487	190.295
		EYRATE	Willits		40.3226	307.443		20.2261	1.26745	39.1848		1.31468	1.04223	1.65835	1		1.32225	1.04247	1.67712	1		5.33735	0.0208732		10.8138	0.00100748
		XP2_FISH	Exact P		0.0435954	0.000315171
		ARiskN	Attr Cases		-8.73296	28.9591
		_RRC1_	RR		0.50753	1.61561
Circulatory system	DXCH07	ENRATE	ROC		56.7491	288.841
		EYRATE	Willits		44.8029	343.851		10.9322	-9.24347	31.1079		1.1306	0.910782	1.40348	0		1.13463	0.908029	1.41779	0		1.2358	0.266283		1.36338	0.242952
		XP2_FISH	Exact P		0.639634	0.140532
		ARiskN	Attr Cases		-2.6664	13.5986
		_RRC1_	RR		0.789491	1.19045
Respiratory system	DXCH08	ENRATE	ROC		124.037	347.288
		EYRATE	Willits		112.007	501.618		35.4652	10.5671	60.3633		1.31347	1.10365	1.56318	1		1.32678	1.10694	1.59029	1		9.41114	0.00215671		4.17538	0.0410154
		XP2_FISH	Exact P		0.753196	0.000276347
		ARiskN	Attr Cases		-2.68512	38.1503
		_RRC1_	RR		0.903012	1.44439
Digestive system	DXCH09	ENRATE	ROC		162.14	360.201
		EYRATE	Willits		129.928	400.485		2.76857	-20.794	26.3311		1.02281	0.850343	1.23025	0		1.02357	0.845718	1.23882	0		0.0572117	0.810958		2.1507	0.142505
		XP2_FISH	Exact P		0.308544	0.325069
		ARiskN	Attr Cases		-7.1897	9.95827
		_RRC1_	RR		0.801333	1.11184
Genitourinary system	DXCH10	ENRATE	ROC		236.725	511.758
		EYRATE	Willits		237.455	606.796		23.6566	-5.55596	52.8691		1.13232	0.97795	1.31107	0		1.13927	0.976536	1.32913	0		2.75141	0.0971687		1.00437	0.316255
		XP2_FISH	Exact P		1	0.0514153
		ARiskN	Attr Cases		0.163032	23.4935
		_RRC1_	RR		1.00309	1.18571
Injury	INJDX	ENRATE	ROC		141.873	544.38
		EYRATE	Willits		120.968	631.068		16.7634	-10.9451	44.4719		1.10136	0.944532	1.28423	0		1.10709	0.941338	1.30202	0		1.51114	0.218965		1.98411	0.158958
		XP2_FISH	Exact P		0.491514	0.0877893
		ARiskN	Attr Cases		-4.66599	21.4294
		_RRC1_	RR		0.85265	1.15924
Other pregnancy complication	DXCL181	ENRATE	ROC		1292.26	3570.07
		EYRATE	Willits		1227.6	3895.63		66.0469	5.03468	127.059		1.05669	1.0053	1.11071	1		1.08391	1.00712	1.16657	1		4.59016	0.0321559		5.70413	0.016925
		XP2_FISH	Exact P		0.409264	0.00193963
		ARiskN	Attr Cases		-14.4319	80.4789
		_RRC1_	RR		0.949964	1.09119
Gu infection in pregnancy	GUINFEC	ENRATE	ROC		285.367	304.472
		EYRATE	Willits		201.613	234.628		-35.9593	-57.8015	-14.1172		0.741399	0.605311	0.908084	-1		0.735593	0.597719	0.905271	-1		8.4733	0.00360397		0.171018	0.679209
		XP2_FISH	Exact P		0.0237543	0.0619357
		ARiskN	Attr Cases		-18.6939	-17.2655
		_RRC1_	RR		0.706504	0.770606
Poor pregnancy history	POORHIST	ENRATE	ROC		18.6461	100.584
		EYRATE	Willits		4.48029	141.586		6.9737	-5.48286	19.4303		1.24183	0.869106	1.7744	0		1.24482	0.867327	1.78661	0		1.4171	0.233882		3.68899	0.0547729
		XP2_FISH	Exact P		0.161319	0.0715257
		ARiskN	Attr Cases		-3.16182	10.1355
		_RRC1_	RR		0.24028	1.40763
Hemorrhage in pregnancy	DXCL182	ENRATE	ROC		291.042	243.306
		EYRATE	Willits		250.896	206.311		-18.1057	-40.0904	3.87901		0.855238	0.699683	1.04538	0		0.85184	0.693556	1.04625	0		2.34213	0.125917		0.00593004	0.938618
		XP2_FISH	Exact P		0.332838	0.285055
		ARiskN	Attr Cases		-8.96052	-9.14517
		_RRC1_	RR		0.862062	0.847948
Hypertension in pregnancy	DXCL183	ENRATE	ROC		487.231	857.687
		EYRATE	Willits		492.832	954.693		25.2298	-12.4375	62.8972		1.0789	0.966426	1.20447	0		1.08576	0.963413	1.22364	0		1.81953	0.17737		0.664152	0.415098
		XP2_FISH	Exact P		0.914971	0.114231
		ARiskN	Attr Cases		1.24994	23.9799
		_RRC1_	RR		1.01149	1.1131
Early labor	DXCL184	ENRATE	ROC		1349.82	999.728
		EYRATE	Willits		1460.57	1080.1		44.5879	-3.46497	92.6408		1.0813	0.996171	1.1737	0		1.09332	0.995274	1.20102	0		3.4654	0.0626655		0.00321871	0.954757
		XP2_FISH	Exact P		0.159804	0.220388
		ARiskN	Attr Cases		24.7207	19.8672
		_RRC1_	RR		1.08205	1.08039
Long pregnancy	DXCL185	ENRATE	ROC		312.931	1286.53
		EYRATE	Willits		331.541	1209.55		-14.8763	-53.7407	23.9881		0.961453	0.866885	1.06634	0		0.956917	0.852291	1.07439	0		0.55642	0.455706		0.805506	0.369452
		XP2_FISH	Exact P		0.645183	0.297225
		ARiskN	Attr Cases		4.15387	-19.0302
		_RRC1_	RR		1.05947	0.940162
Diabetes mellitus in pregnancy	DXCL186	ENRATE	ROC		291.042	960.99
		EYRATE	Willits		228.495	756.472		-64.5171	-96.7337	-32.3006		0.786736	0.690322	0.896617	-1		0.772055	0.671157	0.888121	-1		13.174	0.000283867		0.00599178	0.9383
		XP2_FISH	Exact P		0.109438	0.000994139
		ARiskN	Attr Cases		-13.9605	-50.5566
		_RRC1_	RR		0.785092	0.787181
Malposition	DXCL187	ENRATE	ROC		655.047	741.471
		EYRATE	Willits		694.444	748.382		10.502	-27.1292	48.1332		1.03173	0.923154	1.15309	0		1.03421	0.917415	1.16588	0		0.302735	0.582173		0.183413	0.668456
		XP2_FISH	Exact P		0.487557	0.90103
		ARiskN	Attr Cases		8.7936	1.70844
		_RRC1_	RR		1.06015	1.00932
Pelvic obstruction	DXCL188	ENRATE	ROC		614.512	598.749
		EYRATE	Willits		542.115	598.706		-16.1699	-50.1322	17.7925		0.943621	0.832629	1.06941	0		0.940203	0.823269	1.07375	0		0.828418	0.36273		0.954301	0.328627
		XP2_FISH	Exact P		0.192424	1
		ARiskN	Attr Cases		-16.159	-0.010874
		_RRC1_	RR		0.882188	0.999927
Previous Cesarean-section	DXCL189	ENRATE	ROC		957.438	1413.62
		EYRATE	Willits		1003.58	1351.13		-5.14699	-52.1775	41.8835		0.990621	0.91067	1.07759	0		0.989317	0.898891	1.08884	0		0.0482555	0.826127		1.1044	0.293303
		XP2_FISH	Exact P		0.507722	0.416239
		ARiskN	Attr Cases		10.2998	-15.4468
		_RRC1_	RR		1.0482	0.955796
Fetal distress	DXCL190	ENRATE	ROC		2461.29	1758.87
		EYRATE	Willits		2549.28	1581.72		-24.1522	-82.5667	34.2624		0.975088	0.917608	1.03617	0		0.968389	0.896477	1.04607	0		0.664198	0.415082		4.82434	0.0280606
		XP2_FISH	Exact P		0.379169	0.0312882
		ARiskN	Attr Cases		19.6403	-43.7924
		_RRC1_	RR		1.03575	0.89928
Amniotic fluid	DXCL191	ENRATE	ROC		960.681	1506.73
		EYRATE	Willits		837.814	1557.44		-14.8872	-62.2767	32.5022		0.975046	0.897758	1.05899	0		0.971329	0.883338	1.06809	0		0.360033	0.548488		3.46322	0.0627479
		XP2_FISH	Exact P		0.0700366	0.524266
		ARiskN	Attr Cases		-27.424	12.5368
		_RRC1_	RR		0.872104	1.03366
Premature rupture	RUPTMEMB	ENRATE	ROC		511.552	546.418
		EYRATE	Willits		528.674	485.437		-11.2531	-43.2794	20.7731		0.954456	0.835006	1.09099	0		0.952033	0.826962	1.09602	0		0.467892	0.493958		1.23078	0.267255
		XP2_FISH	Exact P		0.715708	0.228282
		ARiskN	Attr Cases		3.82148	-15.0746
		_RRC1_	RR		1.03347	0.888398
Hydramnios	HYDRAMNIOS	ENRATE	ROC		151.601	309.909
		EYRATE	Willits		85.1254	266.99		-25.4469	-45.2009	-5.69283		0.770302	0.615982	0.963283	-1		0.765334	0.608892	0.961972	-1		5.28391	0.0215234		2.45424	0.117208
		XP2_FISH	Exact P		0.0144063	0.281346
		ARiskN	Attr Cases		-14.8374	-10.6095
		_RRC1_	RR		0.561509	0.861512
Umbilical cord	DXCL192	ENRATE	ROC		1575.19	2497.62
		EYRATE	Willits		1765.23	2455.5		32.005	-27.2446	91.2547		1.03268	0.9731	1.09591	0		1.04193	0.96555	1.12436	0		1.12088	0.28973		4.07157	0.0436108
		XP2_FISH	Exact P		0.0260522	0.669276
		ARiskN	Attr Cases		42.417	-10.412
		_RRC1_	RR		1.12065	0.983136
OB-related perineal trauma	DXCL193	ENRATE	ROC		2597.49	3471.52
		EYRATE	Willits		2898.75	3232.2		8.08028	-59.0187	75.1793		1.00513	0.959529	1.0529	0		1.00743	0.941927	1.07749	0		0.0467749	0.828773		14.1176	0.000171732
		XP2_FISH	Exact P		0.00320454	0.0208117
		ARiskN	Attr Cases		67.2409	-59.1607
		_RRC1_	RR		1.11598	0.931061
Forceps delivery	DXCL194	ENRATE	ROC		109.445	24.4665
		EYRATE	Willits		116.487	16.1812		-0.476168	-12.0843	11.132		0.983667	0.668441	1.44755	0		0.983508	0.665897	1.45261	0		0.00697756	0.933429		0.712781	0.398522
		XP2_FISH	Exact P		0.741727	0.649909
		ARiskN	Attr Cases		1.57195	-2.04812
		_RRC1_	RR		1.06435	0.661363
Other complications of birth	DXCL195	ENRATE	ROC		1902.72	4471.25
		EYRATE	Willits		1953.41	4445.79		5.02036	-60.753	70.7937		1.00321	0.961184	1.04707	0		1.00514	0.93855	1.07646	0		0.0215556	0.883275		0.347547	0.555505
		XP2_FISH	Exact P		0.578336	0.82696
		ARiskN	Attr Cases		11.3138	-6.29346
		_RRC1_	RR		1.02664	0.994306
Reproductive anomaly	REPROANOM	ENRATE	ROC		153.223	351.366
		EYRATE	Willits		156.81	368.123		4.94304	-18.4356	28.3217		1.04089	0.863684	1.25445	0		1.04219	0.859664	1.26347	0		0.176966	0.673993		0.012883	0.909632
		XP2_FISH	Exact P		0.852181	0.680382
		ARiskN	Attr Cases		0.80073	4.14231
		_RRC1_	RR		1.02341	1.04769
Poor fetal growth	SMALBABY	ENRATE	ROC		58.3705	86.992
		EYRATE	Willits		49.2832	97.0874		0.467289	-12.0273	12.9619		1.01423	0.709372	1.45012	0		1.01435	0.707358	1.45457	0		0.00600271	0.938244		0.510509	0.474919
		XP2_FISH	Exact P		0.759422	0.641817
		ARiskN	Attr Cases		-2.02829	2.49558
		_RRC1_	RR		0.844316	1.11605
Excessive fetal growth	FGROWTH	ENRATE	ROC		1443.86	1226.72
		EYRATE	Willits		1465.05	1023.46		-45.5152	-93.5568	2.5264		0.926739	0.853749	1.00597	0		0.916275	0.83417	1.00646	0		3.33008	0.0680235		5.28139	0.0215545
		XP2_FISH	Exact P		0.793703	0.00358274
		ARiskN	Attr Cases		4.73069	-50.2459
		_RRC1_	RR		1.01468	0.834306
Episiotomy	PXCL133	ENRATE	ROC		2781.52	566.807
		EYRATE	Willits		2979.39	590.615		50.0509	-2.08453	102.186		1.06573	0.998673	1.13728	0		1.08805	0.997655	1.18664	0		3.63202	0.0566779		0.251705	0.615877
		XP2_FISH	Exact P		0.0583254	0.639252
		ARiskN	Attr Cases		44.1656	5.88528
		_RRC1_	RR		1.07114	1.042
Cesarean-section delivery	PXCL134	ENRATE	ROC		1775.44	2454.8
		EYRATE	Willits		1756.27	2411		-15.105	-74.2748	44.0647		0.984923	0.927809	1.04555	0		0.980784	0.908838	1.05842	0		0.249193	0.617644		0.0180877	0.893015
		XP2_FISH	Exact P		0.856601	0.649203
		ARiskN	Attr Cases		-4.27726	-10.8278
		_RRC1_	RR		0.989206	0.982157
Forceps breach	PXCL135	ENRATE	ROC		791.244	756.422
		EYRATE	Willits		761.649	655.34		-31.5934	-69.1366	5.94978		0.912843	0.816437	1.02063	0		0.906215	0.803575	1.02197	0		2.5792	0.108276		0.848367	0.357015
		XP2_FISH	Exact P		0.669231	0.0814175
		ARiskN	Attr Cases		-6.60576	-24.9876
		_RRC1_	RR		0.962596	0.866367
Artificial rupture membrane	PXCL136	ENRATE	ROC		2933.12	3436.86
		EYRATE	Willits		3369.18	3834.95		195.736	126.149	265.322		1.13003	1.08387	1.17816	1		1.20424	1.12865	1.2849	1		31.6357	1.85977e-08		0.205808	0.650073
		XP2_FISH	Exact P		4.25972e-05	0.000139982
		ARiskN	Attr Cases		97.3283	98.4075
		_RRC1_	RR		1.14867	1.11583
Other assisted delivery	PXCL137	ENRATE	ROC		4313.74	7055.87
		EYRATE	Willits		4135.3	7273.46		13.9631	-54.4093	82.3354		1.00534	0.980308	1.03101	0		1.01393	0.949484	1.08274	0		0.168907	0.681085		7.15609	0.00747097
		XP2_FISH	Exact P		0.119468	0.0277576
		ARiskN	Attr Cases		-39.8271	53.7901
		_RRC1_	RR		0.958635	1.03084
Diagnostic amniocentesis	PXCL138	ENRATE	ROC		145.116	61.8459
		EYRATE	Willits		165.771	68.7702		6.32192	-9.06104	21.7049		1.13252	0.847185	1.51396	0		1.13433	0.845261	1.52225	0		0.706111	0.400738		0.00777036	0.929758
		XP2_FISH	Exact P		0.446759	0.679581
		ARiskN	Attr Cases		4.61021	1.7117
		_RRC1_	RR		1.14234	1.11196
Fetal monititoring	PXCL139	ENRATE	ROC		5177.95	4013.86
		EYRATE	Willits		5945.34	4902.91		391.055	318.868	463.241		1.18226	1.1482	1.21733	1		1.40154	1.3166	1.49196	1		112.777	2.41455e-26		0.595616	0.440256
		XP2_FISH	Exact P		2.23127e-11	1.66377e-16
		ARiskN	Attr Cases		171.282	219.773
		_RRC1_	RR		1.1482	1.22149
OB laceratation	PXCL140	ENRATE	ROC		2434.54	3135.79
		EYRATE	Willits		2652.33	2932.85		-1.55546	-66.8894	63.7785		0.998409	0.950104	1.04917	0		0.997785	0.931223	1.0691	0		0.00397305	0.949741		8.89546	0.00285881
		XP2_FISH	Exact P		0.0287275	0.0458775
		ARiskN	Attr Cases		48.6116	-50.1671
		_RRC1_	RR		1.08946	0.935282
Therapeutic OB procedure	PXCL141	ENRATE	ROC		134.576	271.17
		EYRATE	Willits		179.211	287.217		13.9292	-7.94583	35.8043		1.14286	0.934702	1.39736	0		1.14658	0.932993	1.40906	0		1.69386	0.193092		1.10784	0.292552
		XP2_FISH	Exact P		0.118145	0.640946
		ARiskN	Attr Cases		9.96255	3.9667
		_RRC1_	RR		1.33167	1.05918
Pregnant with no delivery	NODELIV	ENRATE	ROC		1749.49	1249.83
		EYRATE	Willits		2029.57	1266.18		66.5551	13.3042	119.806		1.09475	1.02013	1.17484	1		1.11403	1.02356	1.2125	1		6.23724	0.0125091		3.71865	0.0538079
		XP2_FISH	Exact P		0.0018077	0.818212
		ARiskN	Attr Cases		62.5131	4.042
		_RRC1_	RR		1.16009	1.01308
Pregnant no delivery or term	NODELTERM	ENRATE	ROC		1349.82	1005.17
		EYRATE	Willits		1541.22	930.421		24.2439	-23.1334	71.6211		1.04351	0.960162	1.13409	0		1.0498	0.954506	1.15461	0		1.00021	0.317259		5.99069	0.0143815
		XP2_FISH	Exact P		0.0178275	0.260279
		ARiskN	Attr Cases		42.7207	-18.4768
		_RRC1_	RR		1.1418	0.92564
Pregnancy termination	PREGTERM	ENRATE	ROC		399.676	244.665
		EYRATE	Willits		488.351	335.761		42.3112	13.9555	70.6669		1.28306	1.10071	1.49562	1		1.29566	1.10425	1.52026	1		10.1444	0.00144742		0.499334	0.479793
		XP2_FISH	Exact P		0.0564276	0.0109615
		ARiskN	Attr Cases		19.7924	22.5188
		_RRC1_	RR		1.22187	1.37233
Termination (DX)	TERMDX	ENRATE	ROC		380.219	233.791
		EYRATE	Willits		456.989	323.625		39.342	11.6925	66.9915		1.27626	1.09023	1.49404	1		1.28785	1.09315	1.51724	1		9.20233	0.00241708		0.715813	0.397521
		XP2_FISH	Exact P		0.085878	0.0094502
		ARiskN	Attr Cases		17.1351	22.2069
		_RRC1_	RR		1.20191	1.38425
Spontaneous abortion	DXCL177	ENRATE	ROC		45.3993	29.2239
		EYRATE	Willits		85.1254	48.5437		13.6427	2.24515	25.0403		1.78542	1.19404	2.66971	1		1.79094	1.1948	2.68454	1		8.18423	0.00422561		0.0852874	0.770256
		XP2_FISH	Exact P		0.0231019	0.122714
		ARiskN	Attr Cases		8.86688	4.77586
		_RRC1_	RR		1.87504	1.6611
Induced abortion	DXCL178	ENRATE	ROC		28.3745	16.9906
		EYRATE	Willits		58.2437	12.1359		5.46672	-2.79505	13.7285		1.51545	0.872776	2.63138	0		1.51751	0.872762	2.63857	0		2.20968	0.137147		2.47889	0.115383
		XP2_FISH	Exact P		0.0411206	0.788936
		ARiskN	Attr Cases		6.6668	-1.20008
		_RRC1_	RR		2.05268	0.714272
Abortion complications	DXCL179	ENRATE	ROC		25.1317	23.1072
		EYRATE	Willits		22.4014	16.1812		-2.32152	-8.80797	4.16494		0.79442	0.395758	1.59467	0		0.794024	0.395085	1.59579	0		0.421025	0.516426		0.114344	0.735252
		XP2_FISH	Exact P		1	0.645976
		ARiskN	Attr Cases		-0.609404	-1.71211
		_RRC1_	RR		0.89136	0.700267
Ectopic pregnancy	DXCL180	ENRATE	ROC		199.433	82.2346
		EYRATE	Willits		192.652	129.45		10.1583	-7.91613	28.2327		1.15811	0.905545	1.48111	0		1.16089	0.903755	1.49118	0		1.36906	0.241974		3.63563	0.0565553
		XP2_FISH	Exact P		0.934225	0.0271679
		ARiskN	Attr Cases		-1.51334	11.6716
		_RRC1_	RR		0.966003	1.57415
Hydatiform/missed preg/abn product	OTHTERMDX	ENRATE	ROC		21.8889	34.6609
		EYRATE	Willits		31.362	52.589		6.54622	-2.69415	15.7866		1.48679	0.910666	2.42738	0		1.48898	0.910099	2.43608	0		2.54528	0.110624		0.0121824	0.912113
		XP2_FISH	Exact P		0.347195	0.208213
		ARiskN	Attr Cases		2.11439	4.43183
		_RRC1_	RR		1.43278	1.51724
Fetal loss	FETLOSS	ENRATE	ROC		70.531	66.6032
		EYRATE	Willits		85.1254	76.8608		5.79316	-7.09946	18.6858		1.17973	0.833193	1.67039	0		1.18119	0.831944	1.67706	0		0.868874	0.351267		0.0160142	0.899299
		XP2_FISH	Exact P		0.419307	0.596109
		ARiskN	Attr Cases		3.25748	2.53568
		_RRC1_	RR		1.20692	1.15401
Other termination (DX)	TERMGRP	ENRATE	ROC		187.272	160.391
		EYRATE	Willits		273.297	198.22		28.5521	6.96205	50.1422		1.34994	1.09919	1.65789	1		1.35842	1.10094	1.67612	1		8.21805	0.00414757		0.632431	0.426465
		XP2_FISH	Exact P		0.0106854	0.173348
		ARiskN	Attr Cases		19.2009	9.35123
		_RRC1_	RR		1.45936	1.23585
Termination (PX)	TERMPX	ENRATE	ROC		242.4	106.021
		EYRATE	Willits		318.1	141.586		25.6879	4.4732	46.9026		1.31991	1.07123	1.62631	1		1.32845	1.07245	1.64556	1		6.80563	0.00908711		0.00330922	0.954126
		XP2_FISH	Exact P		0.0404906	0.120089
		ARiskN	Attr Cases		16.8964	8.79149
		_RRC1_	RR		1.3123	1.33544
Therapeutic D&C	PXCL127	ENRATE	ROC		135.387	93.1086
		EYRATE	Willits		232.975	105.178		24.7652	6.61637	42.9139		1.46361	1.14329	1.87366	1		1.47198	1.14523	1.89195	1		9.2106	0.00240618		2.58391	0.107955
		XP2_FISH	Exact P		0.000896972	0.574507
		ARiskN	Attr Cases		21.7816	2.98355
		_RRC1_	RR		1.72081	1.12963

## Sheet: DXCLMAGE10
	Variable				Per 10,000 deliveries				Excess Cases				Adj Rel Risk					CMH Statistics					CMH Chi-Sq			BD Chi-Sq
Condition	Name		Area		15-24	25-34	35-44		N	LCL	UCL		Ratio	LCL	UCL	Sig		Ratio	LCL	UCL	Sig		Value	P-Val		Value	P-Val
DXLABEL	DXNAME	_NAME_	AREA	COL1	_15	_25	_35	COL2	ARISKN	ARISKNL	ARISKNU	COL3	_MHRRC1_	L_MHRRC1	U_MHRRC1	_MHRRC1SIG	COL4	_MHOR_	L_MHOR	U_MHOR	_MHORSIG	COL5	_CMHCOR_	P_CMHCOR	COL6	_BDCHI_	P_BDCHI
Public payor	PAYPUB	ENRATE	ROC		9055.8	6234.22	5476.1
		EYRATE	Willits		9133.47	6408.29	5597.48		60.0133	0.370143	119.656		1.01739	1.00024	1.03484	1		1.07796	0.999678	1.16238	0		3.8059	0.0510723		0.118184	0.94262
		XP2_FISH	Exact P		0.278177	0.11791	0.653699
		ARiskN	Attr Cases		15.5958	38.6276	5.78986
		_RRC1_	RR		1.00858	1.02792	1.02217
Emergency room admit	SRCER	ENRATE	ROC		995.093	772.7	507.114
		EYRATE	Willits		1005.98	784.137	524.109		5.53392	-35.0595	46.1274		1.01401	0.91619	1.12227	0		1.01536	0.908499	1.13478	0		0.0721567	0.788222		0.00924021	0.995391
		XP2_FISH	Exact P		0.871344	0.863743	0.822422
		ARiskN	Attr Cases		2.18539	2.53788	0.810653
		_RRC1_	RR		1.01094	1.0148	1.03351
Out-of-county	OOC	ENRATE	ROC		1071.43	1469.48	1878.88
		EYRATE	Willits		891.434	977.918	1341.72		-170.844	-215.035	-126.652		0.728728	0.664786	0.79882	-1		0.698577	0.630526	0.773972	-1		47.5423	5.38291e-12		5.39409	0.0674044
		XP2_FISH	Exact P		0.0154245	1.59695e-10	0.00443691
		ARiskN	Attr Cases		-36.1429	-109.078	-25.6224
		_RRC1_	RR		0.832005	0.665484	0.714107
LOS ge 4 days	LOS4	ENRATE	ROC		1155.94	1204.9	1652.68
		EYRATE	Willits		1230.08	1108.61	1509.43		-13.3138	-60.7041	34.0765		0.976565	0.898221	1.06174	0		0.973334	0.884964	1.07053	0		0.309792	0.577808		2.92834	0.23127
		XP2_FISH	Exact P		0.344834	0.202603	0.460677
		ARiskN	Attr Cases		14.8866	-21.3675	-6.83291
		_RRC1_	RR		1.06413	0.920082	0.913324
White non-Hispanic	RACEDOF1	ENRATE	ROC		7619.05	7779.62	7774.53
		EYRATE	Willits		9860.56	9657.5	8867.92		918.953	885.366	952.541		1.2532	1.24269	1.2638	1		8.48701	7.22503	9.96942	1		955.081	1.04279e-209		115.619	7.8273e-26
		XP2_FISH	Exact P		1.52645e-169	6.6916e-127	9.89483e-09
		ARiskN	Attr Cases		450.095	416.703	52.1547
		_RRC1_	RR		1.2942	1.24139	1.14064
Hispanic all-race	RACEDOF3	ENRATE	ROC		3331.52	3008.87	3031.74
		EYRATE	Willits		1703.19	1577.29	2012.58		-693.251	-749.786	-636.715		0.532028	0.498005	0.568375	-1		0.437785	0.40383	0.474595	-1		420.101	2.3194e-93		6.36109	0.041563
		XP2_FISH	Exact P		4.07774e-52	5.00196e-48	3.90538e-06
		ARiskN	Attr Cases		-326.968	-317.668	-48.614
		_RRC1_	RR		0.511235	0.524213	0.663836
Infectious/parasitic	DXCH01	ENRATE	ROC		851.509	1325.92	1546.88
		EYRATE	Willits		896.414	1482.65	2075.47		69.0099	20.8201	117.2		1.12817	1.04062	1.22309	1		1.14868	1.04622	1.26117	1		8.45486	0.00364069		4.07189	0.130557
		XP2_FISH	Exact P		0.515842	0.0476038	0.0047146
		ARiskN	Attr Cases		9.01708	34.779	25.2138
		_RRC1_	RR		1.05274	1.11821	1.34171
Endocr Nutri Metab Immun	DXCH03	ENRATE	ROC		306.252	442.724	809.923
		EYRATE	Willits		383.466	522.758	754.717		30.6307	-0.358535	61.62		1.15428	1.0053	1.32533	1		1.16283	1.0052	1.34517	1		4.13177	0.0420853		1.94361	0.3784
		XP2_FISH	Exact P		0.0723044	0.098388	0.783935
		ARiskN	Attr Cases		15.5045	17.7595	-2.63335
		_RRC1_	RR		1.25213	1.18078	0.931837
Blood/blood-forming organs	DXCH04	ENRATE	ROC		505.271	616.356	798.978
		EYRATE	Willits		398.406	567.823	754.717		-34.339	-66.7845	-1.89361		0.876104	0.768177	0.999195	-1		0.869145	0.756336	0.998778	-1		3.91449	0.0478717		1.25706	0.533374
		XP2_FISH	Exact P		0.0426158	0.415066	0.783654
		ARiskN	Attr Cases		-21.4584	-10.7694	-2.11127
		_RRC1_	RR		0.788501	0.921259	0.944602
Mental disorders	DXCH05	ENRATE	ROC		473.464	563.74	689.529
		EYRATE	Willits		677.291	797.657	922.432		103.944	66.1837	141.704		1.41071	1.26191	1.57706	1		1.44493	1.2813	1.62945	1		36.393	1.61281e-09		0.102927	0.949838
		XP2_FISH	Exact P		0.000243997	3.71683e-05	0.0841408
		ARiskN	Attr Cases		40.9284	51.906	11.1094
		_RRC1_	RR		1.4305	1.41494	1.33777
Nervous system sense organs	DXCH06	ENRATE	ROC		103.599	148.827	240.788
		EYRATE	Willits		134.462	220.82	188.679		19.687	0.631719	38.7423		1.302	1.0313	1.64376	1		1.30779	1.03141	1.65823	1		4.9402	0.026239		2.8127	0.245036
		XP2_FISH	Exact P		0.239956	0.016758	0.621424
		ARiskN	Attr Cases		6.19738	15.9752	-2.48559
		_RRC1_	RR		1.29791	1.48373	0.783591
Circulatory system	DXCH07	ENRATE	ROC		130.862	205.953	280.919
		EYRATE	Willits		124.502	247.859	314.465		9.62216	-10.6823	29.9267		1.11336	0.896128	1.38324	0		1.11591	0.893821	1.39319	0		0.939249	0.332471		0.826063	0.661642
		XP2_FISH	Exact P		0.914683	0.202941	0.65587
		ARiskN	Attr Cases		-1.27699	9.29901	1.60015
		_RRC1_	RR		0.951403	1.20347	1.11942
Respiratory system	DXCH08	ENRATE	ROC		225.373	239.778	353.885
		EYRATE	Willits		278.884	328.977	419.287		33.6582	8.57593	58.7405		1.29219	1.08488	1.53913	1		1.30194	1.08694	1.55946	1		8.25769	0.00405796		0.431544	0.805919
		XP2_FISH	Exact P		0.148089	0.0157425	0.506684
		ARiskN	Attr Cases		10.7452	19.7934	3.11966
		_RRC1_	RR		1.23744	1.37201	1.18481
Digestive system	DXCH09	ENRATE	ROC		209.015	301.413	361.182
		EYRATE	Willits		209.163	310.951	356.394		1.91785	-21.7307	25.5664		1.0153	0.8437	1.2218	0		1.01575	0.839527	1.22895	0		0.0258264	0.872325		0.0354226	0.982445
		XP2_FISH	Exact P		1	0.789103	1
		ARiskN	Attr Cases		0.0298073	2.11643	-0.228384
		_RRC1_	RR		1.00071	1.03164	0.986744
Genitourinary system	DXCH10	ENRATE	ROC		390.767	377.33	412.258
		EYRATE	Willits		458.167	410.095	419.287		21.1397	-8.24021	50.5196		1.11598	0.963272	1.29291	0		1.12122	0.961514	1.30745	0		2.13133	0.144315		0.403382	0.817347
		XP2_FISH	Exact P		0.155272	0.47268	0.901148
		ARiskN	Attr Cases		13.534	7.27044	0.335279
		_RRC1_	RR		1.17248	1.08683	1.01705
Injury	INJDX	ENRATE	ROC		237.186	408.9	623.86
		EYRATE	Willits		273.904	450.653	587.002		14.88	-13.0593	42.8194		1.08842	0.932547	1.27035	0		1.09235	0.929598	1.28359	0		1.15267	0.28299		0.701946	0.704003
		XP2_FISH	Exact P		0.343736	0.357695	0.836992
		ARiskN	Attr Cases		7.37296	9.26518	-1.75812
		_RRC1_	RR		1.15481	1.10211	0.94092
Other pregnancy complication	DXCL181	ENRATE	ROC		2346.42	2562.39	3122.95
		EYRATE	Willits		2420.32	2667.87	3333.33		48.2806	-15.6106	112.172		1.04064	0.987953	1.09614	0		1.05533	0.98341	1.1325	0		2.23582	0.134845		0.215442	0.897878
		XP2_FISH	Exact P		0.474914	0.294455	0.364473
		ARiskN	Attr Cases		14.839	23.4063	10.0354
		_RRC1_	RR		1.03149	1.04117	1.06737
Gu infection in pregnancy	GUINFEC	ENRATE	ROC		402.581	226.248	204.305
		EYRATE	Willits		268.924	180.261	188.679		-37.788	-59.6716	-15.9043		0.732002	0.597745	0.896415	-1		0.725652	0.589578	0.893132	-1		9.24525	0.00236107		1.14848	0.563131
		XP2_FISH	Exact P		0.00351411	0.183812	1
		ARiskN	Attr Cases		-26.8382	-10.2044	-0.745348
		_RRC1_	RR		0.668001	0.796743	0.923518
Poor pregnancy history	POORHIST	ENRATE	ROC		43.6205	61.6356	149.58
		EYRATE	Willits		49.8008	94.6372	104.822		6.42908	-6.08743	18.9456		1.21848	0.852074	1.74246	0		1.22033	0.850731	1.75051	0		1.17561	0.278251		2.35368	0.308251
		XP2_FISH	Exact P		0.714804	0.0885932	0.536615
		ARiskN	Attr Cases		1.241	7.32306	-2.13499
		_RRC1_	RR		1.14168	1.53543	0.700772
Hemorrhage in pregnancy	DXCL182	ENRATE	ROC		213.559	280.367	397.665
		EYRATE	Willits		164.343	261.379	335.43		-17.0646	-39.006	4.87676		0.8629	0.706087	1.05454	0		0.859537	0.699779	1.05577	0		2.08558	0.148696		0.696561	0.705901
		XP2_FISH	Exact P		0.171393	0.675383	0.607786
		ARiskN	Attr Cases		-9.88259	-4.21339	-2.96862
		_RRC1_	RR		0.769543	0.932275	0.843498
Hypertension in pregnancy	DXCL183	ENRATE	ROC		667.939	667.468	875.593
		EYRATE	Willits		747.012	644.434	1111.11		22.0008	-15.8133	59.815		1.06746	0.955824	1.19214	0		1.07291	0.952287	1.20881	0		1.33694	0.247575		3.0955	0.212726
		XP2_FISH	Exact P		0.193404	0.712759	0.101574
		ARiskN	Attr Cases		15.8779	-5.11124	11.2342
		_RRC1_	RR		1.11838	0.965491	1.26898
Early labor	DXCL184	ENRATE	ROC		1353.14	1009.47	1109.08
		EYRATE	Willits		1274.9	1297.88	1027.25		44.3837	-3.73011	92.4976		1.08191	0.996677	1.17444	0		1.09373	0.995821	1.20126	0		3.51707	0.0607397		13.793	0.00101134
		XP2_FISH	Exact P		0.354703	6.19842e-05	0.634537
		ARiskN	Attr Cases		-15.7114	63.9984	-3.90332
		_RRC1_	RR		0.942176	1.28571	0.926218
Long pregnancy	DXCL185	ENRATE	ROC		796.074	869.663	897.483
		EYRATE	Willits		786.853	811.176	733.753		-22.6399	-62.153	16.8732		0.942614	0.848633	1.047	0		0.937671	0.836517	1.05106	0		1.22121	0.269123		1.02998	0.597506
		XP2_FISH	Exact P		0.928512	0.390705	0.291185
		ARiskN	Attr Cases		-1.85169	-12.9783	-7.80992
		_RRC1_	RR		0.988416	0.932747	0.817567
Diabetes mellitus in pregnancy	DXCL186	ENRATE	ROC		295.347	785.478	1470.27
		EYRATE	Willits		194.223	644.434	1174		-65.735	-97.8905	-33.5794		0.783884	0.688023	0.893101	-1		0.768132	0.667557	0.88386	-1		13.6331	0.000222229		1.24146	0.537551
		XP2_FISH	Exact P		0.00993987	0.0198517	0.089051
		ARiskN	Attr Cases		-20.3057	-31.2976	-14.1317
		_RRC1_	RR		0.65761	0.820436	0.798498
Malposition	DXCL187	ENRATE	ROC		612.505	731.359	919.372
		EYRATE	Willits		657.371	712.032	1048.22		10.8665	-26.7287	48.4616		1.03273	0.92409	1.15413	0		1.03533	0.918324	1.16724	0		0.321873	0.570484		1.14131	0.565155
		XP2_FISH	Exact P		0.45014	0.791234	0.394619
		ARiskN	Attr Cases		9.00909	-4.28856	6.14593
		_RRC1_	RR		1.07325	0.973574	1.14015
Pelvic obstruction	DXCL188	ENRATE	ROC		567.067	631.389	638.453
		EYRATE	Willits		602.59	545.291	566.038		-15.4264	-49.3767	18.5239		0.945178	0.833905	1.0713	0		0.941862	0.824685	1.07569	0		0.780717	0.376922		2.49816	0.286768
		XP2_FISH	Exact P		0.530825	0.127759	0.609607
		ARiskN	Attr Cases		7.13304	-19.1052	-3.45421
		_RRC1_	RR		1.06264	0.863637	0.886577
Previous Cesarean-section	DXCL189	ENRATE	ROC		657.034	1477.75	2086.83
		EYRATE	Willits		707.171	1392.52	2243.19		-1.38712	-47.9238	45.1495		0.997188	0.917415	1.0839	0		0.996736	0.904814	1.098	0		0.00438698	0.947191		2.38864	0.30291
		XP2_FISH	Exact P		0.407677	0.299703	0.430064
		ARiskN	Attr Cases		10.0676	-18.913	7.45823
		_RRC1_	RR		1.07631	0.942323	1.07493
Fetal distress	DXCL190	ENRATE	ROC		2246.46	1946.03	2053.99
		EYRATE	Willits		2251	1865.71	1970.65		-20.8882	-79.6186	37.8422		0.978574	0.920658	1.04013	0		0.973041	0.901092	1.05074	0		0.486003	0.485716		0.4818	0.78592
		XP2_FISH	Exact P		0.976809	0.383974	0.712141
		ARiskN	Attr Cases		0.911668	-17.8243	-3.97556
		_RRC1_	RR		1.00202	0.958723	0.959423
Amniotic fluid	DXCL191	ENRATE	ROC		1127.77	1295.1	1597.96
		EYRATE	Willits		1085.66	1252.82	1593.29		-18.0616	-65.7073	29.5841		0.969403	0.892268	1.0532	0		0.965099	0.877954	1.06089	0		0.541236	0.461921		0.065959	0.967558
		XP2_FISH	Exact P		0.61711	0.607798	1
		ARiskN	Attr Cases		-8.45656	-9.38252	-0.222547
		_RRC1_	RR		0.962657	0.967352	0.99708
Premature rupture	RUPTMEMB	ENRATE	ROC		476.19	554.72	631.157
		EYRATE	Willits		493.028	495.719	607.966		-10.8177	-42.8336	21.1983		0.956114	0.836471	1.09287	0		0.953764	0.828445	1.09804	0		0.433785	0.510137		1.02133	0.600097
		XP2_FISH	Exact P		0.733239	0.267346	0.9187
		ARiskN	Attr Cases		3.38095	-13.0925	-1.10617
		_RRC1_	RR		1.03536	0.893637	0.963258
Hydramnios	HYDRAMNIOS	ENRATE	ROC		212.65	241.281	321.051
		EYRATE	Willits		174.303	166.742	272.537		-26.5544	-46.3823	-6.72655		0.761591	0.608666	0.952937	-1		0.757119	0.602484	0.951442	-1		5.73077	0.0166701		0.621344	0.732954
		XP2_FISH	Exact P		0.305855	0.0320669	0.670282
		ARiskN	Attr Cases		-7.70011	-16.5402	-2.31412
		_RRC1_	RR		0.81967	0.691069	0.84889
Umbilical cord	DXCL192	ENRATE	ROC		2044.71	2070.81	2236.41
		EYRATE	Willits		2231.08	2036.95	2117.4		24.2335	-35.2931	83.76		1.02449	0.965101	1.08753	0		1.03111	0.955872	1.11226	0		0.627942	0.428111		3.38509	0.18405
		XP2_FISH	Exact P		0.059379	0.73401	0.591349
		ARiskN	Attr Cases		37.422	-7.5118	-5.67676
		_RRC1_	RR		1.09114	0.983653	0.946785
OB-related perineal trauma	DXCL193	ENRATE	ROC		3134.31	3047.2	2951.48
		EYRATE	Willits		2918.33	3208.65	3102.73		-0.330424	-67.5199	66.8591		1.00014	0.954728	1.04771	0		1.0002	0.935294	1.06961	0		3.46212e-05	0.995305		6.47725	0.0392178
		XP2_FISH	Exact P		0.0554954	0.129465	0.515055
		ARiskN	Attr Cases		-43.3704	35.8255	7.21452
		_RRC1_	RR		0.931089	1.05298	1.05124
Forceps delivery	DXCL194	ENRATE	ROC		73.6096	57.1257	51.0762
		EYRATE	Willits		99.6016	40.5588	20.9644		0.106668	-11.4828	11.6961		1.00156	0.679913	1.47537	0		1.00157	0.678348	1.4788	0		6.21198e-05	0.993711		3.2385	0.198047
		XP2_FISH	Exact P		0.214551	0.435825	0.712819
		ARiskN	Attr Cases		5.21919	-3.67619	-1.43634
		_RRC1_	RR		1.35311	0.709993	0.410452
Other complications of birth	DXCL195	ENRATE	ROC		2868.96	3041.94	6282.38
		EYRATE	Willits		2793.82	3010.37	6415.09		-15.763	-82.3326	50.8067		0.989877	0.947884	1.03373	0		0.984212	0.919805	1.05313	0		0.211963	0.645233		0.654552	0.720885
		XP2_FISH	Exact P		0.502017	0.783902	0.607458
		ARiskN	Attr Cases		-15.0865	-7.00699	6.33054
		_RRC1_	RR		0.973812	0.989619	1.02113
Reproductive anomaly	REPROANOM	ENRATE	ROC		193.566	292.393	394.017
		EYRATE	Willits		199.203	292.925	461.216		4.45529	-19.0555	27.9661		1.03626	0.860265	1.24826	0		1.03734	0.856434	1.25646	0		0.14054	0.707745		0.352828	0.838271
		XP2_FISH	Exact P		0.860477	1	0.527945
		ARiskN	Attr Cases		1.13195	0.117934	3.2054
		_RRC1_	RR		1.02912	1.00182	1.17055
Poor fetal growth	SMALBABY	ENRATE	ROC		77.2446	67.6488	91.2076
		EYRATE	Willits		94.6215	49.5719	104.822		0.1274	-12.3858	12.6406		1.00223	0.700477	1.43396	0		1.00224	0.698715	1.43763	0		0.000147985	0.990294		1.68687	0.43023
		XP2_FISH	Exact P		0.413609	0.392653	0.795019
		ARiskN	Attr Cases		3.48928	-4.01127	0.649398
		_RRC1_	RR		1.22496	0.732783	1.14927
Excessive fetal growth	FGROWTH	ENRATE	ROC		1372.23	1250.75	1503.1
		EYRATE	Willits		1304.78	1126.63	1425.58		-44.7832	-92.8907	3.32436		0.928175	0.855049	1.00756	0		0.918018	0.835819	1.0083	0		3.19476	0.0738746		0.383065	0.825693
		XP2_FISH	Exact P		0.436431	0.101273	0.727694
		ARiskN	Attr Cases		-13.5434	-27.5418	-3.69792
		_RRC1_	RR		0.950848	0.900765	0.948424
Episiotomy	PXCL133	ENRATE	ROC		2039.26	1351.47	813.572
		EYRATE	Willits		2211.16	1473.64	838.574		62.8176	8.42169	117.214		1.08398	1.0128	1.16015	1		1.10294	1.01507	1.1984	1		5.35213	0.020697		0.139764	0.932504
		XP2_FISH	Exact P		0.0821662	0.124904	0.856294
		ARiskN	Attr Cases		34.5169	27.1081	1.19263
		_RRC1_	RR		1.08429	1.09039	1.03073
Cesarean-section delivery	PXCL134	ENRATE	ROC		1661.21	2307.58	3298.07
		EYRATE	Willits		1817.73	2109.06	3249.48		-14.9408	-73.9816	44.1		0.984619	0.92763	1.04511	0		0.980302	0.908208	1.05812	0		0.261061	0.609392		7.06974	0.0291626
		XP2_FISH	Exact P		0.0858693	0.0403489	0.874188
		ARiskN	Attr Cases		31.4282	-44.0513	-2.31777
		_RRC1_	RR		1.09422	0.913971	0.985267
Forceps breach	PXCL135	ENRATE	ROC		855.144	702.796	777.089
		EYRATE	Willits		856.574	585.849	628.931		-32.7304	-70.2557	4.7948		0.90975	0.8137	1.01714	0		0.902781	0.800458	1.01818	0		2.77631	0.0956684		2.74123	0.25395
		XP2_FISH	Exact P		0.96542	0.0458397	0.301386
		ARiskN	Attr Cases		0.287168	-25.9505	-7.06713
		_RRC1_	RR		1.00167	0.833598	0.809342
Artificial rupture membrane	PXCL136	ENRATE	ROC		3572.34	3051.71	2495.44
		EYRATE	Willits		4153.39	3316.81	2725.37		186.467	117.109	255.825		1.12297	1.0772	1.17068	1		1.19408	1.11894	1.27426	1		28.6184	8.81416e-08		3.43985	0.17908
		XP2_FISH	Exact P		7.86459e-07	0.0130775	0.304284
		ARiskN	Attr Cases		116.675	58.8247	10.9675
		_RRC1_	RR		1.16265	1.08687	1.09214
Other assisted delivery	PXCL137	ENRATE	ROC		5868.77	5802.77	5563.66
		EYRATE	Willits		5712.15	5790.9	6058.7		-10.4705	-82.3804	61.4393		0.996242	0.970268	1.02291	0		0.991089	0.930852	1.05522	0		0.0783071	0.779605		5.69145	0.058092
		XP2_FISH	Exact P		0.191993	0.925969	0.0454825
		ARiskN	Attr Cases		-31.45	-2.63379	23.6133
		_RRC1_	RR		0.973312	0.997955	1.08898
Diagnostic amniocentesis	PXCL138	ENRATE	ROC		108.142	93.9567	94.8559
		EYRATE	Willits		114.542	139.703	20.9205		7.90188	-7.58696	23.3907		1.16904	0.876455	1.55929	0		1.17103	0.874918	1.56737	0		1.13025	0.287722		5.0426	0.080355
		XP2_FISH	Exact P		0.81507	0.050468	0.167168
		ARiskN	Attr Cases		1.28499	10.151	-3.53411
		_RRC1_	RR		1.05918	1.48688	0.22055
Fetal monititoring	PXCL139	ENRATE	ROC		5035.44	4267.89	3918.28
		EYRATE	Willits		6040.84	4988.73	4591.19		393.937	321.779	466.095		1.18355	1.14939	1.21874	1		1.40313	1.3182	1.49353	1		113.514	1.66537e-26		3.48363	0.175202
		XP2_FISH	Exact P		8.78585e-17	2.68843e-10	0.00626315
		ARiskN	Attr Cases		201.883	159.955	32.0981
		_RRC1_	RR		1.19966	1.1689	1.17174
OB laceratation	PXCL140	ENRATE	ROC		2872.59	2799.16	2670.56
		EYRATE	Willits		2609.56	2974.31	2788.26		-8.33525	-73.7165	57.046		0.994176	0.94606	1.04474	0		0.991913	0.925842	1.0627	0		0.0533321	0.817363		8.92165	0.0115528
		XP2_FISH	Exact P		0.0165227	0.092761	0.614576
		ARiskN	Attr Cases		-52.8164	38.8668	5.61437
		_RRC1_	RR		0.908435	1.06257	1.04407
Therapeutic OB procedure	PXCL141	ENRATE	ROC		173.573	222.489	284.568
		EYRATE	Willits		184.263	274.899	272.537		13.2022	-8.70101	35.1054		1.1355	0.92874	1.38828	0		1.13886	0.926907	1.39929	0		1.53413	0.215494		0.848067	0.654402
		XP2_FISH	Exact P		0.711815	0.126402	1
		ARiskN	Attr Cases		2.14649	11.6296	-0.573878
		_RRC1_	RR		1.06159	1.23556	0.957722
Pregnant with no delivery	NODELIV	ENRATE	ROC		1675.75	1328.92	1404.6
		EYRATE	Willits		1862.55	1491.66	1278.83		67.6211	14.1972	121.045		1.09684	1.02192	1.17726	1		1.11596	1.02556	1.21434	1		6.48291	0.0108917		2.42041	0.298136
		XP2_FISH	Exact P		0.0420717	0.0407725	0.518114
		ARiskN	Attr Cases		37.5085	36.1118	-5.99927
		_RRC1_	RR		1.11147	1.12246	0.910458
Pregnant no delivery or term	NODELTERM	ENRATE	ROC		1397.67	1004.21	985.042
		EYRATE	Willits		1449.2	1131.14	670.86		23.5266	-23.9261	70.9793		1.04297	0.959675	1.1335	0		1.04913	0.953972	1.15377	0		0.977626	0.322786		7.25104	0.0266353
		XP2_FISH	Exact P		0.552846	0.0692985	0.0330228
		ARiskN	Attr Cases		10.3471	28.166	-14.9865
		_RRC1_	RR		1.03687	1.1264	0.681047
Pregnancy termination	PREGTERM	ENRATE	ROC		278.081	324.714	419.555
		EYRATE	Willits		413.347	360.523	607.966		44.0945	15.7732	72.4158		1.29705	1.11241	1.51234	1		1.30987	1.11638	1.53691	1		11.0095	0.000906453		3.26363	0.195574
		XP2_FISH	Exact P		0.00166213	0.36924	0.0717655
		ARiskN	Attr Cases		27.1614	7.94588	8.98723
		_RRC1_	RR		1.48643	1.11028	1.44907
Termination (DX)	TERMDX	ENRATE	ROC		262.632	311.936	397.665
		EYRATE	Willits		398.406	333.484	587.002		41.0763	13.4669	68.6856		1.2902	1.10181	1.5108	1		1.30203	1.10517	1.53396	1		10.0036	0.00156236		4.4429	0.108452
		XP2_FISH	Exact P		0.00124649	0.59933	0.0650146
		ARiskN	Attr Cases		27.2635	4.78134	9.03138
		_RRC1_	RR		1.51698	1.06908	1.47612
Spontaneous abortion	DXCL177	ENRATE	ROC		37.2592	33.8244	47.4279
		EYRATE	Willits		84.6614	58.5849	20.9644		13.7504	2.35921	25.1416		1.79549	1.20034	2.68574	1		1.80069	1.20123	2.6993	1		8.33508	0.00388867		2.84463	0.241155
		XP2_FISH	Exact P		0.00600391	0.088702	0.707789
		ARiskN	Attr Cases		9.51836	5.49436	-1.26231
		_RRC1_	RR		2.27223	1.73203	0.442025
Induced abortion	DXCL178	ENRATE	ROC		27.2628	18.0397	21.8898
		EYRATE	Willits		29.8805	31.5457	62.8931		5.47848	-2.78732	13.7443		1.52281	0.878656	2.63921	0		1.52459	0.87782	2.64788	0		2.27827	0.131198		1.48802	0.475206
		XP2_FISH	Exact P		0.817044	0.195805	0.136819
		ARiskN	Attr Cases		0.525627	2.99699	1.95586
		_RRC1_	RR		1.09602	1.74869	2.87317
Abortion complications	DXCL179	ENRATE	ROC		29.9891	18.0397	29.1864
		EYRATE	Willits		19.9203	13.5196	41.9287		-2.41701	-8.91262	4.0786		0.788681	0.393158	1.58211	0		0.788251	0.392315	1.58378	0		0.448938	0.50284		0.706773	0.702306
		XP2_FISH	Exact P		0.646957	0.788874	0.649887
		ARiskN	Attr Cases		-2.02181	-1.00301	0.607807
		_RRC1_	RR		0.664252	0.749437	1.43658
Ectopic pregnancy	DXCL180	ENRATE	ROC		96.3286	163.109	160.525
		EYRATE	Willits		174.303	130.689	230.608		11.8063	-6.21103	29.8236		1.1841	0.924929	1.51589	0		1.18702	0.923919	1.52504	0		1.80029	0.179677		9.20379	0.0100328
		XP2_FISH	Exact P		0.00322347	0.31182	0.254635
		ARiskN	Attr Cases		15.6572	-7.19385	3.34294
		_RRC1_	RR		1.80946	0.801241	1.43658
Hydatiform/missed preg/abn product	OTHTERMDX	ENRATE	ROC		19.9927	30.0661	58.3729
		EYRATE	Willits		24.9004	36.0523	146.751		6.5294	-2.70098	15.7598		1.48435	0.909212	2.42329	0		1.48706	0.908633	2.4337	0		2.5231	0.11219		1.83867	0.398784
		XP2_FISH	Exact P		0.596533	0.677851	0.067817
		ARiskN	Attr Cases		0.98546	1.32832	4.21561
		_RRC1_	RR		1.24547	1.1991	2.51402
Fetal loss	FETLOSS	ENRATE	ROC		66.3395	61.6356	109.449
		EYRATE	Willits		79.6813	67.598	146.751		5.78136	-7.10834	18.6711		1.17916	0.832819	1.66953	0		1.1807	0.831514	1.67653	0		0.863831	0.352669		0.168006	0.919428
		XP2_FISH	Exact P		0.464206	0.770453	0.483319
		ARiskN	Attr Cases		2.67903	1.32306	1.77928
		_RRC1_	RR		1.20111	1.09674	1.34081
Other termination (DX)	TERMGRP	ENRATE	ROC		175.391	154.841	248.085
		EYRATE	Willits		229.084	202.794	398.323		28.5888	7.00729	50.1702		1.3512	1.10038	1.65919	1		1.35992	1.10214	1.67801	1		8.27918	0.00401023		0.556045	0.75728
		XP2_FISH	Exact P		0.103696	0.101599	0.0667608
		ARiskN	Attr Cases		10.7815	10.6409	7.16636
		_RRC1_	RR		1.30613	1.3097	1.60559
Termination (PX)	TERMPX	ENRATE	ROC		139.949	181.149	218.898
		EYRATE	Willits		253.984	193.781	251.572		27.2599	6.06053	48.4593		1.34413	1.09011	1.65734	1		1.35197	1.09167	1.67433	1		7.68709	0.00556173		5.73067	0.0569639
		XP2_FISH	Exact P		0.000402764	0.668877	0.616197
		ARiskN	Attr Cases		22.8982	2.80314	1.55856
		_RRC1_	RR		1.81483	1.06974	1.14927
Therapeutic D&C	PXCL127	ENRATE	ROC		94.5111	111.996	186.063
		EYRATE	Willits		159.363	180.261	125.786		25.2949	7.14633	43.4436		1.47978	1.15601	1.89423	1		1.48776	1.15779	1.91177	1		9.77123	0.00177264		4.169	0.124369
		XP2_FISH	Exact P		0.0118797	0.00884595	0.453087
		ARiskN	Attr Cases		13.0222	15.148	-2.87523
		_RRC1_	RR		1.68618	1.60953	0.676039
