# Supplementary material for: Reproductive outcomes after non-occupational exposure to hexavalent chromium, Willits California, 1983-2014
Source: Environ Health. 2017 Mar 6;16:18. doi: 10.1186/s12940-017-0222-8 (PMC5340004; doi:10.1186/s12940-017-0222-8)
Supplement: Additional file 4: — Results of life course models to study general health and reproductive system outcomes for non-pregnant females by place of residence and birth generation. (XLSX 118 kb) [file 12940_2017_222_MOESM4_ESM.xlsx]

## Sheet: NOTES
TAB	NOTES
TABLE 5	Table 5 integrates key results from two models. The contents were entered by doing copy paste link from the relevant tab. Click in the cell to identify the source for the displayed results.
DXCRESNPP	This model uses the non-pregnant female person-level life course file for input. The denominator is based on residence, where ROC = 0 and Willits = 1. Rates are expressed as percentages. Results from columns D and E in this tab were linked to Columns D and E in Table 5.
DXCHNPS20	This model uses the non-pregnant female life course summary file. The denominator is census-based person-years adjusted for the availability of Social Security Numbers. Rates are expressed per 10,000 person years. Results from this tab fill in Columns K through R in Table 5. If the frequency of residence (Willits, ROC) by Generation (1950, 1970) had less than 20 people in the numerator in any con…

## Sheet: TABLE 5
			Rate (%)			Relative Risk per Population
	Variable		People			Within Generation			Adj by Generation				Chi-sq P-Value
Condition	Name		ROC	Willits		1950	1970		Ratio	LCL	UCL		CMH	BD
DXLABEL									_MHRRC1_	L_MHRRC1	U_MHRRC1			P_BDCHI
#REF!	#REF!		16.1245	15.8753		1.22891	1.09775		1.1936	1.09451	1.30166		6.18324e-05	0.266334
Total admissions (N)			30954	6700
Resident admissions (N)			28652	5581
Post-County admissions (N)			2302	1119
Post-County (%)			7.43684	16.7015
Illness burden
People			11150	2553		1.15939	1.24584		1.18656	1.13738	1.23786		2.43541e-15	0.123355		13703		0.228969
Discharges			30954	6700		1.10006	1.19239		1.12354	1.09552	1.15228		1.96429e-19	0.00951942		37654		0.21645
Post-County admission (Any)			3439	790
Post-County (%)			30.843	30.944
Discharges per person			2.77614	2.62436
Cr(VI) index			25.38	29.26		1.23094	1.4343		1.2886	1.23098	1.34893		1.6031e-27	0.00284008
General health
Infectious/parasitic	DXCHA01		24.3318	24.4418		1.22891	1.09775		1.1936	1.09451	1.30166		6.18324e-05	0.266334
Endocr Nutri Metab Immun	DXCHA03		46.9417	47.3561		1.18793	1.22619		1.19841	1.12629	1.27515		1.0758e-08	0.663179
Mental disorders	DXCHA05		52.8341	56.4826		1.26372	1.2781		1.26833	1.19796	1.34284		3.06723e-16	0.863537
Nervous system sense organs	DXCHA06		28.8789	32.6675		1.33296	1.37244		1.34377	1.24572	1.44954		1.79012e-14	0.743747
Circulatory system	DXCHA07		34.3946	36.5061		1.23905	1.36933		1.26373	1.17695	1.3569		1.05884e-10	0.278545
Respiratory system	DXCHA08		30.4484	34.0384		1.31054	1.37465		1.32802	1.23314	1.43019		5.46834e-14	0.578944
Digestive system	DXCHA09		45.6951	50.7638		1.30502	1.34897		1.3185	1.2411	1.40074		2.84966e-19	0.628308
Congenital anomaly	DXCHA14		3.5157	3.52526		1.11597	1.34246		1.18933	0.945905	1.49541		0.137339	0.448528
Reproductive health
Neoplasm	DXCHA02		24.7623	24.8335		1.15896	1.41693		1.19556	1.09712	1.30284		4.55231e-05	0.093344
Reproductive organ	REPROCAA		6.27803	6.698		1.27224	1.27127		1.2721	1.07647	1.50329		0.00463748	0.996107
Benign	BENIGNA		15.8655	15.0803		1.10587	1.31587		1.13349	1.0155	1.26518		0.0254066	0.272462
#REF!	#REF!		35.7671	35.7463		1.10587	1.31587		1.13349	1.0155	1.26518		0.0254066	0.272462
#REF!	#REF!		14.7145	14.5135		1.17385	1.25189		1.19645	1.10185	1.29917		1.94048e-05	0.485647
#REF!	#REF!		44.311	44.9561		1.37564	1.69502		1.45365	0.895979	2.35842		0.127534	0.705789
#REF!	#REF!		20.0963	21.1969		1.57165	1.2195		1.42198	1.18348	1.70856		0.000158665	0.189563
#REF!	#REF!		6.25785	5.66207		1.50953	1.57286		1.52935	1.35011	1.73239		1.73011e-11	0.764644
#REF!	#REF!		26.0854	26.429		1.13497	1.38684		1.18427	1.04771	1.33863		0.00676285	0.183517
#REF!	#REF!		6.69063	6.41462		1.23905	1.36933		1.26373	1.17695	1.3569		1.05884e-10	0.278545
#REF!	#REF!		21.2935	24.0817		1.3703	1.64921		1.40075	1.11428	1.76085		0.00372825	0.60184
#REF!	#REF!		1.71367	1.68429		#REF!	#REF!		#REF!	#REF!	#REF!		#REF!	#REF!
#REF!	#REF!		32.5562	35.9075		0.961368	1.56464		1.04138	0.644296	1.6832		0.868519	0.438397
#REF!	#REF!		19.0842	21.0177		1.1435	1.93717		1.2576	0.87388	1.80982		0.216172	0.253106
Genitourinary system	DXCHA10		46.3049	47.121		1.16557	1.33551		1.2093	1.13628	1.28701		2.16934e-09	0.057086
Pelvic inflammatory disease	DXCLA168		13.6143	15.0411		1.27973	1.41876		1.31347	1.17466	1.46869		1.60573e-06	0.43127
Endometriosis	DXCLA169		11.2825	11.32		1.17683	1.25677		1.19385	1.05082	1.35635		0.00644441	0.676835
Menstrual disorder	DXCLA171		14.9058	14.4536		1.07353	1.43863		1.15339	1.03061	1.29078		0.0128914	0.0251833
Ovarian cyst	DXCLA172		7.46188	8.96984		1.38134	1.52753		1.42652	1.23264	1.65089		1.66718e-06	0.52775
Reproductive organs (PX)	PXCHA12		6.57399	5.36624		1.08834	1.40892		1.15466	1.06343	1.25372		0.000612408	0.00859671
#REF!	#REF!		27.7309	26.9095		1.60844	3.38993		1.9488	0.762109	4.98331		0.155954	0.483797
#REF!	#REF!		6.93145	6.37879		1.61244	1.55785		1.60005	1.38439	1.84932		1.36676e-10	0.843568
#REF!	#REF!		22.0822	22.6483		1.25846	1.4161		1.29478	1.02386	1.63739		0.0305657	0.671127
#REF!	#REF!		12.233	12.7934		1.13572	0.747805		1.04377	0.830336	1.31207		0.713569	0.1684
#REF!	#REF!		5.22477	6.02043		1.30502	1.34897		1.3185	1.2411	1.40074		2.84966e-19	0.628308
#REF!	#REF!		2.0906	2.52643		1.11801	1.54093		1.23676	0.926451	1.65101		0.148647	0.30403
#REF!	#REF!		38.9048	40.1362		1.22344	1.9069		1.44022	1.07388	1.93154		0.0143139	0.147437

## Sheet: DXCRESNPP
	Variable		Admission (%)			Attributable Cases				CMH Statistics
Condition	Name		ROC	Willits		N	LCL	UCL		RR	LCL	UCL		Chi-Sq	P-Val
DXLABEL	DXNAME	COL1	ENRATE	EYRATE	COL2	ARiskN	ARiskNU	ARiskNL	COL3	_RROR_	L_RROR	U_RROR	COL4	_CMHCOR_	P_CMHCOR
Access
Public payor	PAYPUBA		54.3139	57.1876		73.3661	127.758	18.9743		1.12358	1.03017	1.22547		6.92679	0.0084914
Out-of-county	OOCA		47.13	42.6557		-114.23	-59.8374	-168.623		0.834445	0.76507	0.910111		16.7258	4.31898e-05
Emergency room	SRCERA		57.3543	53.7015		-93.2543	-38.5942	-147.914		0.862442	0.791076	0.940247		11.2871	0.000780491
In-hospital death	DISPNDA		2.66368	2.85938		4.99632	23.1799	-13.1872		1.07563	0.829593	1.39465		0.302816	0.582122
Infectious/parasitic	DXCHA01		24.3318	24.4418		2.80816	49.9749	-44.3586		1.00598	0.910165	1.11189		0.0136422	0.907019
Septicemia	DXCLA002		5.95516	5.01371		-24.0352	0.313113	-48.3834		0.833566	0.686377	1.01232		3.38078	0.0659608
Other bacterial infect	DXCLA003		12.6547	11.3984		-32.0747	3.12045	-67.2699		0.887948	0.776417	1.0155		3.01409	0.0825437
Mycoses	DXCLA004		3.97309	3.48609		-12.4331	7.95464	-32.8208		0.872998	0.692348	1.10078		1.32019	0.250558
Hepatitis	DXCLA006		5.15695	6.03212		22.343	48.1453	-3.45916		1.1806	0.982896	1.41807		3.15858	0.075529
Viral infect	DXCLA007		2.71749	2.78104		1.62251	19.6374	-16.3923		1.02406	0.78796	1.33089		0.031602	0.858904
Other infect	DXCLA008		3.67713	4.387		18.1229	40.2796	-4.03389		1.20191	0.970803	1.48802		2.85656	0.091002
STI	DXCLA009		0.224215	0.156678		-1.72422	2.78866	-6.2371		0.698313	0.242819	2.00825		0.448639	0.502982
Immunization/screening	DXCLA010		3.80269	4.34783		13.9173	36.0538	-8.2192		1.14987	0.928775	1.4236		1.6453	0.1996
Neoplasm	DXCHA02		24.7623	24.8335		1.81767	49.2425	-45.6071		1.00383	0.908708	1.1089		0.00564967	0.940084
Reproductive organ	REPROCAA		6.27803	6.698		10.722	38.0175	-16.5735		1.0717	0.901436	1.27412		0.615524	0.432716
Benign	BENIGNA		15.8655	15.0803		-20.0455	19.3973	-59.4882		0.941722	0.835474	1.06148		0.966608	0.325528
Endocr Nutri Metab Immun	DXCHA03		46.9417	47.3561		10.5783	65.3903	-44.2337		1.01677	0.932856	1.10823		0.143158	0.705162
Thyroid disorder	DXCLA048		10.296	10.615		8.14404	41.8778	-25.5898		1.03466	0.899528	1.1901		0.227701	0.633234
Diabetes w/o cx	DXCLA049		10.4215	11.32		22.9385	57.4955	-11.6185		1.09722	0.957056	1.25791		1.77118	0.183236
Diabetes w cx	DXCLA050		3.8296	3.25108		-14.7696	5.00898	-34.5482		0.843858	0.664367	1.07184		1.94013	0.163654
Other endocrine	DXCLA051		2.75336	2.54602		-5.29336	12.1272	-22.7139		0.922729	0.703598	1.21011		0.338116	0.560919
Nutritional	DXCLA052		5.20179	4.54367		-16.8018	6.35236	-39.9559		0.86746	0.707272	1.06393		1.86609	0.171923
Hyperlipidemia	DXCLA053		10.2152	11.555		34.2048	68.9652	-0.555649		1.14829	1.00234	1.3155		3.97945	0.0460587
Immunity	DXCLA057		0.547085	0.352526		-4.96709	1.86452	-11.7987		0.643114	0.318983	1.29661		1.54711	0.213562
Endocrine	DXCLA058		26.861	27.0662		5.23901	53.9959	-43.5179		1.01047	0.917218	1.11321		0.044485	0.832954
Blood/blood-forming organs	DXCHA04		25.3632	23.8935		-37.5232	9.47217	-84.5186		0.923858	0.835547	1.0215		2.3875	0.122309
Anemia	DXCLA059		16.7534	16.0204		-18.7134	21.6932	-59.1199		0.947902	0.843364	1.0654		0.805479	0.36946
Coagulation	DXCLA062		4.82511	4.62201		-5.18511	17.9554	-28.3256		0.955868	0.779439	1.17223		0.187979	0.664604
White blood	DXCLA063		4.71749	5.24873		13.5625	37.8256	-10.7005		1.11885	0.920874	1.35938		1.27869	0.258142
Blood neoplasm	BLOODCANA		0.672646	0.822562		3.82735	13.5748	-5.92014		1.22472	0.753449	1.99077		0.671076	0.412677
Mental disorders	DXCHA05		52.8341	56.4826		93.1459	147.646	38.6455		1.15868	1.06254	1.26353		11.1151	0.000856263
Alcohol-related disorders	DXCLA660		10.6188	10.4191		-5.09883	28.4948	-38.6925		0.979004	0.850647	1.12673		0.0875668	0.767294
Substance-related disorders	DXCLA661		16.8341	18.1747		34.2259	76.3321	-7.88028		1.09733	0.980906	1.22756		2.63549	0.1045
Mood disorders	DXCLA657		25.7758	27.3796		40.9442	89.7263	-7.83788		1.08568	0.98552	1.19602		2.77173	0.0959425
Self injury	DXCLA662		4.72646	5.67959		24.3335	49.3639	-0.696782		1.2138	1.00472	1.46639		4.04643	0.0442649
Nervous system sense organs	DXCHA06		28.8789	32.6675		96.7211	147.892	45.5498		1.19483	1.08949	1.31036		14.3115	0.000154918
Ot hered CNS	DXCLA081		2.25112	2.54602		7.52888	24.6391	-9.58136		1.13443	0.860623	1.49534		0.80186	0.370538
Epilepsy	DXCLA083		5.04036	5.05288		0.319641	24.3615	-23.7222		1.00262	0.823857	1.22016		0.000680004	0.979196
Migraine	DXCLA084		9.69507	12.4951		71.4849	107.107	35.8625		1.33005	1.16438	1.5193		17.7541	2.51379e-05
Nervous (PX)	PXCHA01		12.3229	12.2601		-1.60287	34.4197	-37.6255		0.994193	0.872072	1.13342		0.00758455	0.930601
Circulatory system	DXCHA07		34.3946	36.5061		53.9054	106.631	1.1793		1.09668	1.00275	1.19942		4.0821	0.0433397
Hrt valve dx	DXCLA096		3.10314	3.64277		13.7769	34.0692	-6.51543		1.18047	0.935043	1.49033		1.95061	0.162522
Carditis	DXCLA097		1.90135	1.95848		1.45865	16.6311	-13.7138		1.03065	0.755033	1.40688		0.036156	0.849194
HTN	DXCLA098		20.4843	20.1332		-8.9643	35.113	-53.0416		0.978538	0.879143	1.08917		0.157604	0.691372
Htn complicn	DXCLA099		2.6009	3.29025		17.5991	36.8076	-1.60934		1.27406	0.995465	1.63062		3.71809	0.0538259
Acute MI	DXCLA100		1.40807	1.13592		-6.94807	4.93956	-18.8357		0.804498	0.54008	1.19837		1.14906	0.283746
Coron athero	DXCLA101		3.96413	3.64277		-8.20413	12.5262	-28.9344		0.91587	0.729253	1.15024		0.571741	0.449568
Chest pain	DXCLA102		4.41256	4.46533		1.34744	23.9992	-21.3044		1.01252	0.822028	1.24716		0.0136894	0.906859
Pulm hart dx	DXCLA103		2.39462	2.74187		8.86538	26.5861	-8.85538		1.1491	0.88004	1.50043		1.04417	0.306853
Oth heart dx	DXCLA104		0.941704	1.13592		4.9583	16.4077	-6.49111		1.20861	0.799351	1.8274		0.809134	0.368377
Conduction	DXCLA105		1.90135	1.48844		-10.5413	3.08559	-24.1683		0.779557	0.550455	1.10401		1.97716	0.15969
Dysrhythmia	DXCLA106		8.41256	9.7924		35.2274	67.4668	2.98808		1.18183	1.02062	1.36849		4.99486	0.0254228
Cardia arrst	DXCLA107		0.896861	0.783392		-2.89686	6.91077	-12.7045		0.872483	0.538784	1.41286		0.308096	0.578851
CHF	DXCLA108		2.88789	3.48609		15.2721	35.0954	-4.55116		1.21462	0.956642	1.54218		2.5549	0.109953
Acute CVD	DXCLA109		1.79372	1.64512		-3.79372	10.2864	-17.8739		0.915771	0.654767	1.28082		0.264391	0.60712
Precere occl	DXCLA110		0.295964	0.274187		-0.555964	5.22712	-6.33905		0.926218	0.409273	2.09611		0.0338451	0.854037
Other CVD	DXCLA111		0.340807	0.195848		-3.70081	1.47583	-8.87744		0.573825	0.225636	1.45932		1.39535	0.237504
TIA	DXCLA112		0.511211	0.430866		-2.05121	5.26294	-9.36536		0.842154	0.441009	1.60818		0.271559	0.602288
Late eff CVD	DXCLA113		1.02242	1.05758		0.897578	12.0936	-10.2985		1.03475	0.678718	1.57756		0.0252122	0.87384
Perip athero	DXCLA114		1.64126	1.64512		0.0987444	14.061	-13.8635		1.0024	0.714808	1.40569		0.000192409	0.988933
Aneurysm	DXCLA115		0.278027	0.470035		4.90197	12.1206	-2.31666		1.69387	0.868717	3.30281		2.44811	0.117667
Art embolism	DXCLA116		0.349776	0.548374		5.07022	12.9006	-2.76014		1.57092	0.851713	2.89744		2.12644	0.144776
Ot circul dx	DXCLA117		8.00897	9.08735		27.531	58.7674	-3.70529		1.14811	0.986907	1.33563		3.20545	0.0733934
Phlebitis	DXCLA118		3.16592	3.68194		13.1741	33.5863	-7.23814		1.16922	0.927446	1.47403		1.75278	0.185527
Varicose vn	DXCLA119		0.430493	0.352526		-1.99049	4.64865	-8.62963		0.818249	0.400985	1.66972		0.304824	0.580874
Hemmorhoids	DXCLA120		1.33632	1.41011		1.88368	14.766	-10.9987		1.056	0.731933	1.52356		0.0849057	0.770756
Oth vein dx	DXCLA121		1.40807	1.52761		3.05193	16.4201	-10.3163		1.08622	0.762896	1.54656		0.210543	0.646342
Cardiovascular (PX)	PXCHA07		12.5381	11.3984		-29.0981	6.06921	-64.2654		0.897402	0.78461	1.02641		2.49701	0.114063
Respiratory system	DXCHA08		30.4484	34.0384		91.6516	143.397	39.9061		1.17874	1.07593	1.29138		12.4895	0.000409248
Pneumonia	DXCLA122		7.60538	8.34313		18.8346	48.9642	-11.295		1.10583	0.945369	1.29353		1.58267	0.208376
Influenza	DXCLA123		0.58296	0.665883		2.11704	10.9424	-6.70833		1.1432	0.669097	1.95324		0.240128	0.624113
Tonsillitis	DXCLA124		0.403587	0.548374		3.69641	11.603	-4.21017		1.36073	0.74578	2.48274		1.01572	0.313536
Bronchitis	DXCLA125		1.25561	1.21426		-1.05561	11.0061	-13.1174		0.966665	0.653542	1.42981		0.0288173	0.865202
Ot up rsp in	DXCLA126		3.3991	3.13357		-6.7791	12.4935	-26.0517		0.919354	0.719525	1.17468		0.452398	0.501198
COPD	DXCLA127		7.56054	8.61731		26.9795	57.4634	-3.50444		1.15296	0.987369	1.34631		3.24186	0.0717791
Asthma	DXCLA128		13.3453	15.5503		56.2947	95.6349	16.9546		1.19565	1.06029	1.34831		8.5131	0.00352599
Asp pneumon	DXCLA129		2.09865	2.03682		-1.57865	13.9723	-17.1296		0.969923	0.715948	1.31399		0.0388652	0.843716
Pleurisy	DXCLA130		5.56951	4.85703		-18.1895	5.71293	-42.0919		0.865545	0.710233	1.05482		2.05095	0.152111
Adlt resp fl	DXCLA131		6.84305	6.73717		-2.70305	24.854	-30.2601		0.98341	0.828571	1.16719		0.0366253	0.84823
Lung externl	DXCLA132		0.143498	0.195848		1.3365	6.06812	-3.39511		1.36553	0.499793	3.7309		0.37203	0.5419
Oth low resp	DXCLA133		6.95964	9.36154		61.3204	92.587	30.0537		1.38076	1.18626	1.60716		17.4726	2.91474e-05
Ot uppr resp	DXCLA134		3.13004	3.40776		7.08996	26.8616	-12.6817		1.09185	0.859825	1.3865		0.520039	0.470825
Respiratory (PX)	PXCHA06		3.92825	3.44693		-12.2883	7.98875	-32.5653		0.873096	0.69155	1.1023		1.30372	0.253534
Digestive system	DXCHA09		45.6951	50.7638		129.405	184.255	74.5544		1.22529	1.12424	1.33543		21.4439	3.64325e-06
Intest infct	DXCLA135		2.1435	2.23267		2.2765	18.4377	-13.8847		1.04255	0.778418	1.39631		0.0781485	0.779822
Teeth dx	DXCLA136		1.83857	2.23267		10.0614	26.018	-5.89509		1.21925	0.906239	1.64037		1.72026	0.189659
Mouth dx	DXCLA137		0.869955	0.665883		-5.20996	3.96819	-14.3881		0.76385	0.455425	1.28115		1.04854	0.305844
Esophgeal dx	DXCLA138		14.0717	15.5503		37.7483	77.2386	-1.7421		1.12442	0.99766	1.26729		3.6954	0.0545628
Gasduo ulcer	DXCLA139		2.54709	3.0944		13.9729	32.6768	-4.73101		1.22174	0.948549	1.57361		2.41279	0.120348
Gastritis	DXCLA140		3.46188	3.83862		9.61812	30.5245	-11.2882		1.11317	0.888002	1.39543		0.865255	0.352272
Ot dx stomch	DXCLA141		2.85202	3.05523		5.18798	23.9685	-13.5926		1.0735	0.834814	1.38042		0.305654	0.58036
Appendicitis	DXCLA142		5.07623	4.93537		-3.59623	20.2441	-27.4365		0.97081	0.79639	1.18343		0.0859581	0.76938
Abdom hernia	DXCLA143		5.47982	6.61966		29.1002	55.9808	2.21957		1.22275	1.02537	1.45813		5.02738	0.0249497
Ulcerat col	DXCLA144		0.995516	0.783392		-5.41552	4.50231	-15.3333		0.785238	0.486834	1.26655		0.987126	0.320446
Int obstruct	DXCLA145		4.88789	4.66118		-5.78789	17.4552	-29.031		0.951351	0.77645	1.16565		0.231546	0.63038
Diverticulos	DXCLA146		2.12556	1.95848		-4.26556	11.0653	-19.5964		0.919824	0.675927	1.25173		0.282784	0.594882
Anal/rectal	DXCLA147		0.914798	0.665883		-6.3548	2.87707	-15.5867		0.726078	0.43372	1.21551		1.49499	0.221445
Peritonitis	DXCLA148		1.58744	1.56678		-0.527444	13.1231	-14.178		0.986778	0.698257	1.39452		0.00568876	0.939877
Biliary dx	DXCLA149		12.7175	15.8245		79.3225	118.765	39.8804		1.29024	1.14434	1.45474		17.394	3.03783e-05
Oth liver dx	DXCLA151		8.54709	9.75323		30.7929	63.0232	-1.43742		1.15637	0.998648	1.339		3.77625	0.0519851
Pancreas dx	DXCLA152		3.44395	3.87779		11.0761	32.0581	-9.90597		1.13106	0.902958	1.41677		1.14974	0.283604
GI hemorrhag	DXCLA153		3.64126	4.5045		22.0387	44.4145	-0.337038		1.24826	1.01014	1.5425		4.23217	0.0396648
Gastroent	DXCLA154		2.27803	2.38935		2.84197	19.5372	-13.8532		1.05006	0.791378	1.39331		0.11461	0.734956
Other GI dx	DXCLA155		16.4843	18.9189		62.1557	104.742	19.5692		1.18215	1.058	1.32088		8.75137	0.00309369
Digestive (PX)	PXCHA09		33.2915	35.6835		61.0685	113.505	8.6319		1.11171	1.01599	1.21646		5.31659	0.0211233
Gastro-intestinal neoplasm	GICANA		1.13004	0.861731		-6.85004	3.58436	-17.2844		0.7605	0.482529	1.1986		1.3997	0.236775
Genitourinary system	DXCHA10		46.3049	47.121		20.8351	75.6266	-33.9565		1.03333	0.948021	1.12632		0.556177	0.455805
Pelvic inflammatory disease	DXCLA168		13.6143	15.0411		36.4257	75.3794	-2.52813		1.12335	0.995069	1.26818		3.53747	0.0599967
Endometriosis	DXCLA169		11.2825	11.32		0.957489	35.7328	-33.8178		1.00375	0.876324	1.1497		0.00291739	0.956925
Menstrual disorder	DXCLA171		14.9058	14.4536		-11.5458	27.1517	-50.2434		0.964534	0.85375	1.08969		0.336514	0.561848
Ovarian cyst	DXCLA172		7.46188	8.96984		38.4981	69.4154	7.58082		1.222	1.04861	1.42407		6.61235	0.0101274
Urinary (PX)	PXCHA10		6.57399	5.36624		-30.834	-5.61536	-56.0526		0.805865	0.667938	0.972274		5.09589	0.0239826
Reproductive organs (PX)	PXCHA12		27.7309	26.9095		-20.9709	27.8044	-69.7463		0.959473	0.870954	1.05699		0.701746	0.402197
Oophorectomy	PXCLA119		11.3632	12.3384		24.8968	60.7712	-10.9777		1.0979	0.96247	1.25239		1.93441	0.164276
Ot prc ovary	PXCLA120		3.13901	3.6036		11.861	32.084	-8.362		1.15354	0.913078	1.45732		1.43632	0.230736
Ot prs fallo	PXCLA123		1.14798	1.09675		-1.30798	10.1754	-12.7914		0.954876	0.632951	1.44054		0.0484444	0.825793
Hysterectomy	PXCLA124		22.0538	21.3474		-18.0338	27.0523	-63.1199		0.959277	0.863904	1.06518		0.605536	0.436474
Ot excis ut	PXCLA125		1.13004	0.861731		-6.85004	3.58436	-17.2844		0.7605	0.482529	1.1986		1.3997	0.236775
Rx D&C	PXCLA127		0.00896781	0.0391543		0.770962	2.78134	-1.23941		4.36741	0.273085	69.8473		1.29766	0.254641
Dx D&C	PXCLA128		0.493274	0.470035		-0.593274	6.95027	-8.13681		0.952667	0.509437	1.78152		0.0230545	0.879315
Skin, subcutaneous tissue	DXCHA12		12.3408	12.7693		10.9392	47.482	-25.6036		1.0398	0.913775	1.18321		0.350592	0.553778
Musculoskel connective tissue	DXCHA13		32.1614	35.096		74.9186	127.11	22.7267		1.14058	1.04192	1.24858		8.12713	0.00436078
Musculoskeletal (PX)	PXCHA14		21.2377	22.2875		26.8023	72.3471	-18.7425		1.06361	0.95887	1.17979		1.35955	0.243616
Integumentary (PX)	PXCHA15		11.0583	11.1633		2.6817	37.2288	-31.8654		1.01069	0.881595	1.15869		0.0232666	0.878766
Congenital anomaly	DXCHA14		3.5157	3.52526		0.244305	20.4861	-19.9975		1.00282	0.794201	1.26624		0.000560481	0.981112
Injury	INJDXA		53.7668	56.1692		61.3332	115.857	6.80983		1.10194	1.01054	1.20161		4.82974	0.0279728

## Sheet: DXCHNPS20
	Variable				Per 10,000			Excess Cases				Adj Rel Risk					CMH Statistics					CMH Chi-Sq			BD Chi-Sq
Condition	Name		Area		1950	1970		N	LCL	UCL		Ratio	LCL	UCL	Sig		Ratio	LCL	UCL	Sig		Value	P-Val		Value	P-Val
DXLABEL	DXNAME	_NAME_	AREA	COL1	_1950	_1970	COL2	ARISKN	ARISKNL	ARISKNU	COL3	_MHRRC1_	L_MHRRC1	U_MHRRC1	_MHRRC1SIG	COL4	_MHOR_	L_MHOR	U_MHOR	_MHORSIG	COL5	_CMHCOR_	P_CMHCOR	COL6	_BDCHI_	P_BDCHI
Person	PERSON	ENRATE	ROC		287.676	237.353
		EYRATE	Willits		333.529	295.703		401.551	296.459	506.644		1.18656	1.13738	1.23786	1		1.19276	1.14177	1.24603	1		62.677	2.43541e-15		2.3742	0.123355
		XP2_FISH	Exact P		3.16871e-08	1.37668e-08
		ARiskN	Attr Cases		234.811	166.74
		_RRC1_	RR		1.15939	1.24584
Discharges	DISTOT	ENRATE	ROC		867.324	532.375
		EYRATE	Willits		954.111	634.798		737.119	571.063	903.174		1.12354	1.09552	1.15228	1		1.13535	1.10443	1.16715	1		81.2747	1.96429e-19		6.72269	0.00951942
		XP2_FISH	Exact P		3.21904e-10	9.0307e-12
		ARiskN	Attr Cases		444.434	292.684
		_RRC1_	RR		1.10006	1.19239
Days	LOS	ENRATE	ROC		4121.75	2444.62
		EYRATE	Willits		4207.97	2651.18		1031.78	744.651	1318.9		1.03667	1.02646	1.04699	1		1.05936	1.04258	1.07642	1		50.1626	1.41522e-12		17.2272	3.31662e-05
		XP2_FISH	Exact P		0.000290346	2.05543e-13
		ARiskN	Attr Cases		441.52	590.257
		_RRC1_	RR		1.02092	1.08449
White non-Hispanic	RACEDOF1	ENRATE	ROC		241.766	172.251
		EYRATE	Willits		297.598	247.06		499.692	401.82	597.563		1.2886	1.23098	1.34893	1		1.29702	1.23744	1.35946	1		118.156	1.6031e-27		8.90746	0.00284008
		XP2_FISH	Exact P		4.48233e-13	1.36855e-16
		ARiskN	Attr Cases		285.917	213.775
		_RRC1_	RR		1.23094	1.4343
Hispanic all-race	RACEDOF3	ENRATE	ROC		29.2868	41.3596
		EYRATE	Willits		20.6991	27.6456		-83.167	-113.297	-53.0368		0.689911	0.5919	0.804151	-1		0.689173	0.591038	0.803602	-1		22.8222	1.77698e-06		0.126338	0.72226
		XP2_FISH	Exact P		0.000592163	0.00049878
		ARiskN	Attr Cases		-43.9779	-39.1891
		_RRC1_	RR		0.706771	0.66842
Public payor (Any)	PAYPUBA	ENRATE	ROC		145.837	148.096
		EYRATE	Willits		178.285	191.419		289.972	210.211	369.732		1.24776	1.17905	1.32048	1		1.25238	1.18221	1.32671	1		58.7627	1.77878e-14		0.870007	0.350953
		XP2_FISH	Exact P		6.60419e-08	1.37869e-07
		ARiskN	Attr Cases		166.171	123.8
		_RRC1_	RR		1.2225	1.29253
ER admission (Any)	SRCERA	ENRATE	ROC		158.388	148.303
		EYRATE	Willits		173.013	169.723		136.105	58.1415	214.069		1.11016	1.04777	1.17627	1		1.11209	1.04855	1.17948	1		12.5379	0.00039879		0.565081	0.45222
		XP2_FISH	Exact P		0.0165235	0.00750996
		ARiskN	Attr Cases		74.8949	61.2105
		_RRC1_	RR		1.09234	1.14444
Out-of-county admission (Any)	OOCA	ENRATE	ROC		140.868	102.126
		EYRATE	Willits		150.361	111.632		75.7792	6.02078	145.538		1.07477	1.00732	1.14673	1		1.07582	1.0074	1.14889	1		4.75391	0.0292319		0.104029	0.747047
		XP2_FISH	Exact P		0.099163	0.150547
		ARiskN	Attr Cases		48.6138	27.1654
		_RRC1_	RR		1.06739	1.09308
In-hospital death	DISPND	ENRATE	ROC		9.89925	2.20217
		EYRATE	Willits		12.107	3.84938		16.013	-1.93423	33.9602		1.28076	0.991545	1.65434	0		1.28108	0.991536	1.65517	0		3.60865	0.0574798		0.904463	0.341588
		XP2_FISH	Exact P		0.152407	0.145284
		ARiskN	Attr Cases		11.3059	4.70707
		_RRC1_	RR		1.22302	1.74799
High number of conditions	TOTCONDH	ENRATE	ROC		68.9586	67.7168
		EYRATE	Willits		95.8797	89.5857		200.356	143.385	257.327		1.36659	1.26119	1.4808	1		1.37005	1.26348	1.48562	1		58.5461	1.9858e-14		0.333597	0.563549
		XP2_FISH	Exact P		2.64304e-10	0.000100113
		ARiskN	Attr Cases		137.863	62.4924
		_RRC1_	RR		1.3904	1.32295
Infectious/parasitic	DXCHA01	ENRATE	ROC		74.5246	49.4113
		EYRATE	Willits		91.5837	54.2413		101.162	48.6079	153.716		1.1936	1.09451	1.30166	1		1.19519	1.09521	1.3043	1		16.0457	6.18324e-05		1.23553	0.266334
		XP2_FISH	Exact P		8.07783e-05	0.292323
		ARiskN	Attr Cases		87.3598	13.8024
		_RRC1_	RR		1.22891	1.09775
Septicemia	DXCLA002	ENRATE	ROC		18.7899	11.0797
		EYRATE	Willits		18.1605	12.248		0.115614	-24.0791	24.3103		1.00079	0.828387	1.20907	0		1.00079	0.828134	1.20944	0		6.66938e-05	0.993484		0.38054	0.537314
		XP2_FISH	Exact P		0.823224	0.563644
		ARiskN	Attr Cases		-3.22308	3.33869
		_RRC1_	RR		0.966504	1.10545
Other bacterial infect	DXCLA003	ENRATE	ROC		38.3269	26.4949
		EYRATE	Willits		40.0312	30.0952		19.0161	-17.2399	55.272		1.06983	0.943215	1.21345	0		1.0701	0.943009	1.21431	0		1.10343	0.293514		0.351214	0.553427
		XP2_FISH	Exact P		0.55974	0.289711
		ARiskN	Attr Cases		8.72787	10.2882
		_RRC1_	RR		1.04447	1.13589
Mycoses	DXCLA004	ENRATE	ROC		13.2986	5.98716
		EYRATE	Willits		13.8645	6.29899		3.78888	-16.3203	23.8981		1.04446	0.831906	1.31132	0		1.04451	0.831717	1.31175	0		0.140407	0.707876		0.000980801	0.975016
		XP2_FISH	Exact P		0.741591	0.793114
		ARiskN	Attr Cases		2.89778	0.891096
		_RRC1_	RR		1.04255	1.05208
Hepatitis	DXCLA006	ENRATE	ROC		18.2669	5.91834
		EYRATE	Willits		25.3857	8.39866		43.5428	17.6266	69.4591		1.39419	1.16727	1.66523	1		1.39509	1.16758	1.66694	1		13.5608	0.000230958		0.00663294	0.93509
		XP2_FISH	Exact P		0.00119616	0.155215
		ARiskN	Attr Cases		36.4551	7.08775
		_RRC1_	RR		1.38971	1.41909
Viral infect	DXCLA007	ENRATE	ROC		8.03147	6.05598
		EYRATE	Willits		10.5448	5.94905		12.5653	-5.20443	30.335		1.21534	0.938728	1.57346	0		1.21554	0.938638	1.57413	0		2.19737	0.138246		0.906504	0.341044
		XP2_FISH	Exact P		0.0805669	1
		ARiskN	Attr Cases		12.8709	-0.305558
		_RRC1_	RR		1.31294	0.982343
Other infect	DXCLA008	ENRATE	ROC		11.5429	6.95061
		EYRATE	Willits		15.8172	10.8483		33.0267	10.9355	55.118		1.41804	1.15076	1.7474	1		1.41865	1.15094	1.74863	1		10.8506	0.00098763		0.293088	0.588249
		XP2_FISH	Exact P		0.012957	0.0340473
		ARiskN	Attr Cases		21.8888	11.1379
		_RRC1_	RR		1.3703	1.56076
STI	DXCLA009	ENRATE	ROC		0.448268	0.894633
		EYRATE	Willits		0.585812	1.0498		1.14778	-4.01613	6.3117		1.2367	0.507404	3.01421	0		1.23672	0.507351	3.01462	0		0.219262	0.639603		0.0140251	0.905729
		XP2_FISH	Exact P		0.721831	0.737522
		ARiskN	Attr Cases		0.704375	0.443408
		_RRC1_	RR		1.30683	1.17344
Immunization/screening	DXCLA010	ENRATE	ROC		12.0285	7.01943
		EYRATE	Willits		18.3558	5.94905		29.3432	7.29616	51.3903		1.35991	1.10371	1.67558	1		1.36046	1.10378	1.67683	1		8.39549	0.00376154		4.29426	0.0382413
		XP2_FISH	Exact P		0.000490463	0.620716
		ARiskN	Attr Cases		32.4019	-3.05872
		_RRC1_	RR		1.52602	0.847512
Neoplasm	DXCHA02	ENRATE	ROC		88.7944	26.4261
		EYRATE	Willits		102.91	37.444		103.769	50.8413	156.696		1.19556	1.09712	1.30284	1		1.19741	1.09795	1.30588	1		16.626	4.55231e-05		2.81574	0.093344
		XP2_FISH	Exact P		0.00250631	0.00184257
		ARiskN	Attr Cases		72.2838	31.4848
		_RRC1_	RR		1.15896	1.41693
Gender-based neoplasm	REPROCAA	ENRATE	ROC		22.5628	6.60652
		EYRATE	Willits		28.7053	8.39866		36.577	9.11449	64.0395		1.2721	1.07647	1.50329	1		1.27281	1.07662	1.50475	1		8.01565	0.00463748		2.38025e-05	0.996107
		XP2_FISH	Exact P		0.0110538	0.323016
		ARiskN	Attr Cases		31.4558	5.12121
		_RRC1_	RR		1.27224	1.27127
Benign neoplasm	BENIGNA	ENRATE	ROC		57.5651	15.6905
		EYRATE	Willits		63.6594	20.6467		45.3721	3.90176	86.8424		1.13349	1.0155	1.26518	1		1.13426	1.01556	1.26684	1		4.99596	0.0254066		1.20431	0.272462
		XP2_FISH	Exact P		0.100173	0.0663101
		ARiskN	Attr Cases		31.2092	14.1629
		_RRC1_	RR		1.10587	1.31587
Endocr Nutri Metab Immun	DXCHA03	ENRATE	ROC		142.848	97.0333
		EYRATE	Willits		169.693	118.981		200.193	127.325	273.06		1.19841	1.12629	1.27515	1		1.20155	1.12817	1.27971	1		32.6992	1.0758e-08		0.189685	0.663179
		XP2_FISH	Exact P		5.92622e-06	0.0008368
		ARiskN	Attr Cases		137.475	62.7178
		_RRC1_	RR		1.18793	1.22619
Thyroid disorder	DXCLA048	ENRATE	ROC		36.3844	11.9743
		EYRATE	Willits		43.3509	17.1473		50.4576	15.8266	85.0885		1.22865	1.07657	1.4022	1		1.22955	1.07683	1.40393	1		9.35827	0.00221981		1.06502	0.302072
		XP2_FISH	Exact P		0.0198721	0.0297398
		ARiskN	Attr Cases		35.6754	14.7822
		_RRC1_	RR		1.19147	1.432
Diabetes w/o cx	DXCLA049	ENRATE	ROC		36.0482	13.5571
		EYRATE	Willits		44.5226	21.3466		65.6562	30.016	101.296		1.29375	1.13762	1.47131	1		1.29495	1.13812	1.47339	1		15.4829	8.32553e-05		2.19365	0.13858
		XP2_FISH	Exact P		0.00499313	0.00310188
		ARiskN	Attr Cases		43.3971	22.2591
		_RRC1_	RR		1.23508	1.57457
Diabetes w cx	DXCLA050	ENRATE	ROC		12.8877	5.64307
		EYRATE	Willits		11.7165	8.04871		0.876428	-18.5947	20.3476		1.01031	0.798672	1.27802	0		1.01032	0.798503	1.27832	0		0.00731008	0.931865		2.72878	0.0985546
		XP2_FISH	Exact P		0.542245	0.145917
		ARiskN	Attr Cases		-5.99794	6.87437
		_RRC1_	RR		0.909119	1.4263
Other endocrine	DXCLA051	ENRATE	ROC		8.70387	5.09253
		EYRATE	Willits		9.76372	5.24916		5.87508	-11.2481	22.9982		1.09944	0.841412	1.4366	0		1.09953	0.841279	1.43705	0		0.482915	0.487105		0.0686583	0.7933
		XP2_FISH	Exact P		0.465785	0.886392
		ARiskN	Attr Cases		5.42748	0.447599
		_RRC1_	RR		1.12177	1.03076
Nutritional	DXCLA052	ENRATE	ROC		17.1836	8.25815
		EYRATE	Willits		17.9652	8.39866		4.40426	-18.5584	27.3669		1.03949	0.851752	1.2686	0		1.03955	0.851533	1.26908	0		0.145229	0.703137		0.0121378	0.912273
		XP2_FISH	Exact P		0.68475	0.910567
		ARiskN	Attr Cases		4.00275	0.401511
		_RRC1_	RR		1.04549	1.01701
Hyperlipidemia	DXCLA053	ENRATE	ROC		38.2522	7.91406
		EYRATE	Willits		51.1619	11.5482		76.4952	40.6002	112.39		1.35003	1.18812	1.53402	1		1.35169	1.1889	1.53678	1		21.3425	3.84115e-06		0.169341	0.680698
		XP2_FISH	Exact P		4.51804e-05	0.0590744
		ARiskN	Attr Cases		66.1105	10.3848
		_RRC1_	RR		1.33749	1.45919
Immunity	DXCLA057	ENRATE	ROC		1.75572	0.963451
		EYRATE	Willits		0.976372	1.39978		-2.74418	-9.32114	3.83278		0.765616	0.380067	1.54227	0		0.765591	0.380121	1.54195	0		0.562014	0.45345		1.78717	0.181271
		XP2_FISH	Exact P		0.257898	0.521169
		ARiskN	Attr Cases		-3.99102	1.24684
		_RRC1_	RR		0.55611	1.45288
Endocrine	DXCLA058	ENRATE	ROC		80.0158	58.7017
		EYRATE	Willits		93.927	73.4882		113.493	58.2122	168.774		1.19645	1.10185	1.29917	1		1.19819	1.10268	1.30198	1		18.2468	1.94048e-05		0.486155	0.485647
		XP2_FISH	Exact P		0.00162424	0.00414592
		ARiskN	Attr Cases		71.2389	42.2541
		_RRC1_	RR		1.17385	1.25189
Blood/blood-forming organs	DXCHA04	ENRATE	ROC		81.7716	43.9746
		EYRATE	Willits		91.5837	49.3421		65.5859	13.3945	117.777		1.12047	1.02696	1.2225	1		1.12146	1.02714	1.22444	1		6.54772	0.0105019		0.0001709	0.98957
		XP2_FISH	Exact P		0.0276401	0.225873
		ARiskN	Attr Cases		50.2479	15.338
		_RRC1_	RR		1.11999	1.12206
Anemia	DXCLA059	ENRATE	ROC		55.137	26.9766
		EYRATE	Willits		62.4878	31.145		49.5552	6.81289	92.2975		1.13785	1.02269	1.26598	1		1.13862	1.02278	1.26759	1		5.63157	0.0176398		0.0187856	0.890983
		XP2_FISH	Exact P		0.0456279	0.218051
		ARiskN	Attr Cases		37.6436	11.9116
		_RRC1_	RR		1.13332	1.15452
Coagulation	DXCLA062	ENRATE	ROC		15.8014	7.91406
		EYRATE	Willits		17.1841	10.4983		14.4656	-8.53554	37.4667		1.13953	0.9338	1.3906	0		1.13975	0.933707	1.39127	0		1.65534	0.198234		0.709602	0.399576
		XP2_FISH	Exact P		0.46937	0.177719
		ARiskN	Attr Cases		7.08079	7.38478
		_RRC1_	RR		1.0875	1.32654
White blood	DXCLA063	ENRATE	ROC		14.4566	9.56569
		EYRATE	Willits		20.5038	10.1484		32.6326	8.36757	56.8977		1.32224	1.09403	1.59805	1		1.32281	1.09413	1.59929	1		8.40193	0.00374822		1.57848	0.208979
		XP2_FISH	Exact P		0.00206987	0.754835
		ARiskN	Attr Cases		30.9675	1.66508
		_RRC1_	RR		1.4183	1.06091
Blood neoplasm	BLOODCANA	ENRATE	ROC		2.12927	1.23872
		EYRATE	Willits		2.92912	2.09966		6.55622	-3.00083	16.1133		1.45365	0.895979	2.35842	0		1.45377	0.895982	2.35881	0		2.32227	0.127534		0.142519	0.705789
		XP2_FISH	Exact P		0.261961	0.267438
		ARiskN	Attr Cases		4.09599	2.46023
		_RRC1_	RR		1.37564	1.69502
Mental disorders	DXCHA05	ENRATE	ROC		150.506	128.139
		EYRATE	Willits		190.197	163.774		305.089	225.906	384.272		1.26833	1.19796	1.34284	1		1.2733	1.20144	1.34946	1		66.7596	3.06723e-16		0.0295406	0.863537
		XP2_FISH	Exact P		1.1167e-10	2.92774e-06
		ARiskN	Attr Cases		203.259	101.83
		_RRC1_	RR		1.26372	1.2781
Alcohol-related disorders	DXCLA660	ENRATE	ROC		31.827	22.8475
		EYRATE	Willits		34.3683	31.495		37.7246	3.2709	72.1784		1.16499	1.02011	1.33044	1		1.16554	1.02016	1.33164	1		5.088	0.0240919		2.8556	0.091056
		XP2_FISH	Exact P		0.34934	0.00840732
		ARiskN	Attr Cases		13.0138	24.7108
		_RRC1_	RR		1.07985	1.37848
Substance-related disorders	DXCLA661	ENRATE	ROC		45.5366	45.2822
		EYRATE	Willits		59.3634	55.991		101.409	56.2422	146.576		1.27975	1.15643	1.41622	1		1.28138	1.15725	1.41884	1		22.8605	1.74194e-06		0.236954	0.626414
		XP2_FISH	Exact P		5.6042e-05	0.0179596
		ARiskN	Attr Cases		70.8073	30.6016
		_RRC1_	RR		1.30364	1.23649
Mood disorders	DXCLA657	ENRATE	ROC		74.674	60.2157
		EYRATE	Willits		95.4892	73.4882		144.522	89.1187	199.926		1.2607	1.1611	1.36885	1		1.26303	1.16242	1.37235	1		30.5365	3.27641e-08		0.264443	0.607084
		XP2_FISH	Exact P		1.79633e-06	0.0107834
		ARiskN	Attr Cases		106.595	37.9277
		_RRC1_	RR		1.27875	1.22042
Self injury	DXCLA662	ENRATE	ROC		11.4308	15.2088
		EYRATE	Willits		17.9652	18.547		43.0021	17.8671	68.1372		1.42198	1.18348	1.70856	1		1.42275	1.18372	1.71006	1		14.2665	0.000158665		1.72101	0.189563
		XP2_FISH	Exact P		0.000274718	0.192032
		ARiskN	Attr Cases		33.4627	9.53945
		_RRC1_	RR		1.57165	1.2195
Nervous system sense organs	DXCHA06	ENRATE	ROC		87.8979	59.6651
		EYRATE	Willits		117.165	81.8869		213.376	153.164	273.588		1.34377	1.24572	1.44954	1		1.34751	1.24821	1.4547	1		58.7502	1.79012e-14		0.10686	0.743747
		XP2_FISH	Exact P		8.8482e-10	3.04605e-05
		ARiskN	Attr Cases		149.875	63.5009
		_RRC1_	RR		1.33296	1.37244
Ot hered CNS	DXCLA081	ENRATE	ROC		7.20964	3.99144
		EYRATE	Willits		9.95899	4.89922		16.6735	-0.214653	33.5616		1.34514	1.02415	1.76674	1		1.34544	1.02414	1.76756	1		4.57601	0.0324227		0.12341	0.725366
		XP2_FISH	Exact P		0.0445023	0.523313
		ARiskN	Attr Cases		14.0794	2.59406
		_RRC1_	RR		1.38134	1.22743
Epilepsy	DXCLA083	ENRATE	ROC		14.8676	11.2861
		EYRATE	Willits		17.77	13.2979		20.612	-3.36629	44.5902		1.19018	0.983058	1.44095	0		1.1905	0.983015	1.44177	0		3.19301	0.0739539		0.00450288	0.946499
		XP2_FISH	Exact P		0.123551	0.343298
		ARiskN	Attr Cases		14.8632	5.74873
		_RRC1_	RR		1.19522	1.17825
Migraine	DXCLA084	ENRATE	ROC		27.942	22.9164
		EYRATE	Willits		42.1793	36.0442		110.423	73.3452	147.501		1.52935	1.35011	1.73239	1		1.53149	1.35137	1.73561	1		45.2546	1.73011e-11		0.0896336	0.764644
		XP2_FISH	Exact P		2.53311e-07	0.000125177
		ARiskN	Attr Cases		72.9088	37.5142
		_RRC1_	RR		1.50953	1.57286
Nervous (PX)	PXCHA01	ENRATE	ROC		41.4648	18.1679
		EYRATE	Willits		47.0611	25.196		48.7421	11.4337	86.0505		1.18427	1.04771	1.33863	1		1.18506	1.04789	1.3402	1		7.3349	0.00676285		1.76891	0.183517
		XP2_FISH	Exact P		0.0747473	0.0180715
		ARiskN	Attr Cases		28.6588	20.0833
		_RRC1_	RR		1.13497	1.38684
Circulatory system	DXCHA07	ENRATE	ROC		116.624	49.0672
		EYRATE	Willits		144.503	67.1892		194.552	130.728	258.376		1.26373	1.17695	1.3569	1		1.2672	1.17913	1.36184	1		41.7097	1.05884e-10		1.17417	0.278545
		XP2_FISH	Exact P		2.41939e-07	0.000155439
		ARiskN	Attr Cases		142.766	51.7856
		_RRC1_	RR		1.23905	1.36933
Hrt valve dx	DXCLA096	ENRATE	ROC		11.5429	2.54626
		EYRATE	Willits		15.8172	4.19933		26.6126	6.47202	46.7532		1.40075	1.11428	1.76085	1		1.40133	1.11441	1.76212	1		8.41165	0.00372825		0.27223	0.60184
		XP2_FISH	Exact P		0.012957	0.125667
		ARiskN	Attr Cases		21.8888	4.7238
		_RRC1_	RR		1.3703	1.64921
Carditis	DXCLA097	ENRATE	ROC		6.76138	2.13336
		EYRATE	Willits		7.81097	3.49944		9.27872	-5.62026	24.1777		1.22758	0.902082	1.67053	0		1.22775	0.902038	1.67106	0		1.70733	0.191332		0.76047	0.383181
		XP2_FISH	Exact P		0.409286	0.201783
		ARiskN	Attr Cases		5.37499	3.90372
		_RRC1_	RR		1.15523	1.64035
HTN	DXCLA098	ENRATE	ROC		73.9642	20.9206
		EYRATE	Willits		84.3585	28.6954		75.4464	27.6861	123.207		1.17191	1.06535	1.28914	1		1.17324	1.0658	1.29152	1		10.6516	0.00109976		1.85174	0.173582
		XP2_FISH	Exact P		0.0142695	0.0131588
		ARiskN	Attr Cases		53.2292	22.2172
		_RRC1_	RR		1.14053	1.37163
Htn complicn	DXCLA099	ENRATE	ROC		9.48834	2.47744
		EYRATE	Willits		14.255	3.84938		28.3307	9.27024	47.3911		1.50888	1.18371	1.92338	1		1.50954	1.18389	1.92478	1		11.1884	0.000823091		0.00813064	0.928152
		XP2_FISH	Exact P		0.00317694	0.233885
		ARiskN	Attr Cases		24.4102	3.92045
		_RRC1_	RR		1.50237	1.55377
Acute MI	DXCLA100	ENRATE	ROC		5.52864	0.619361
		EYRATE	Willits		4.88186	1.39978		-1.08205	-12.6358	10.4717		0.963689	0.648459	1.43216	0		0.963672	0.648364	1.43232	0		0.0334882	0.8548		2.30063	0.129321
		XP2_FISH	Exact P		0.678294	0.249051
		ARiskN	Attr Cases		-3.31216	2.23011
		_RRC1_	RR		0.883013	2.26003
Coron athero	DXCLA101	ENRATE	ROC		15.6147	1.65163
		EYRATE	Willits		16.7936	2.79945		9.31742	-11.2443	29.8791		1.10988	0.888507	1.38641	0		1.11006	0.888347	1.3871	0		0.844314	0.358166		1.162	0.281052
		XP2_FISH	Exact P		0.543638	0.22766
		ARiskN	Attr Cases		6.03728	3.28014
		_RRC1_	RR		1.0755	1.69496
Chest pain	DXCLA102	ENRATE	ROC		15.9882	4.40435
		EYRATE	Willits		19.918	4.19933		19.5384	-2.97201	42.0489		1.20699	0.984719	1.47944	0		1.20736	0.984663	1.48043	0		3.2911	0.0696562		0.648562	0.420627
		XP2_FISH	Exact P		0.0504877	1
		ARiskN	Attr Cases		20.1243	-0.585861
		_RRC1_	RR		1.24579	0.953451
Pulm hart dx	DXCLA103	ENRATE	ROC		8.14354	3.37208
		EYRATE	Willits		10.9354	4.89922		18.6609	1.15234	36.1695		1.36341	1.04803	1.7737	1		1.36376	1.04805	1.77458	1		5.37552	0.0204213		0.0541048	0.816069
		XP2_FISH	Exact P		0.0577381	0.231993
		ARiskN	Attr Cases		14.297	4.36395
		_RRC1_	RR		1.34283	1.45288
Oth heart dx	DXCLA104	ENRATE	ROC		3.54879	0.688179
		EYRATE	Willits		5.07713	1.04983		8.86011	-2.37335	20.0936		1.43989	0.954554	2.172	0		1.4401	0.954524	2.17269	0		3.05469	0.0805043		0.00851441	0.926481
		XP2_FISH	Exact P		0.107452	0.459864
		ARiskN	Attr Cases		7.82665	1.03346
		_RRC1_	RR		1.43067	1.52552
Conduction	DXCLA105	ENRATE	ROC		6.79873	2.06454
		EYRATE	Willits		7.22515	0.699864		-1.71613	-15.123	11.6907		0.958253	0.68119	1.34801	0		0.958227	0.680984	1.34834	0		0.0599864	0.806518		2.54353	0.110747
		XP2_FISH	Exact P		0.71297	0.152393
		ARiskN	Attr Cases		2.1837	-3.89983
		_RRC1_	RR		1.06272	0.338993
Dysrhythmia	DXCLA106	ENRATE	ROC		27.1576	14.5206
		EYRATE	Willits		36.1258	22.7464		69.4321	36.4095	102.455		1.38433	1.20432	1.59126	1		1.38561	1.20491	1.5934	1		21.1102	4.33609e-06		0.991457	0.319387
		XP2_FISH	Exact P		0.000696132	0.00250726
		ARiskN	Attr Cases		45.9261	23.506
		_RRC1_	RR		1.33023	1.56649
Cardia arrst	DXCLA107	ENRATE	ROC		3.24994	0.894633
		EYRATE	Willits		3.12439	1.39978		0.800539	-8.73721	10.3383		1.04138	0.644296	1.6832	0		1.0414	0.644254	1.68335	0		0.0274033	0.868519		0.600475	0.438397
		XP2_FISH	Exact P		1	0.506966
		ARiskN	Attr Cases		-0.642958	1.4435
		_RRC1_	RR		0.961368	1.56464
CHF	DXCLA108	ENRATE	ROC		11.132	1.65163
		EYRATE	Willits		15.0361	4.19933		27.2734	7.60487	46.9419		1.44146	1.14001	1.82263	1		1.44209	1.14018	1.82394	1		9.43286	0.00213131		2.90251	0.0884416
		XP2_FISH	Exact P		0.0202189	0.0115162
		ARiskN	Attr Cases		19.9931	7.2803
		_RRC1_	RR		1.35071	2.54254
Acute CVD	DXCLA109	ENRATE	ROC		6.12633	2.47744
		EYRATE	Willits		6.8346	2.44961		3.54752	-10.2234	17.3184		1.09234	0.783308	1.5233	0		1.0924	0.783185	1.52369	0		0.271145	0.602565		0.0710928	0.789752
		XP2_FISH	Exact P		0.561994	1
		ARiskN	Attr Cases		3.62707	-0.0795466
		_RRC1_	RR		1.11561	0.988764
Precere occl	DXCLA110	ENRATE	ROC		1.15803	0.137636
		EYRATE	Willits		0.976372	1.0498		1.67643	-4.27205	7.62491		1.26333	0.582987	2.73765	0		1.26336	0.583243	2.73656	0		0.352572	0.552661		5.75758	0.0164177
		XP2_FISH	Exact P		1	0.034161
		ARiskN	Attr Cases		-0.930249	2.60668
		_RRC1_	RR		0.843135	7.62734
Other CVD	DXCLA111	ENRATE	ROC		1.23274	0.412905
		EYRATE	Willits		0.781082	1.0498		-0.492927	-6.1867	5.20085		0.93308	0.41704	2.08766	0		0.933074	0.417176	2.08695	0		0.0284299	0.866102		2.72495	0.0987915
		XP2_FISH	Exact P		0.504222	0.172832
		ARiskN	Attr Cases		-2.31297	1.82004
		_RRC1_	RR		0.633616	2.54246
TIA	DXCLA112	ENRATE	ROC		1.79307	0.619361
		EYRATE	Willits		2.14802	0.699839		2.04767	-5.5691	9.66444		1.187	0.649922	2.16792	0		1.18704	0.649863	2.16824	0		0.31193	0.576498		0.00473189	0.945158
		XP2_FISH	Exact P		0.593886	0.699794
		ARiskN	Attr Cases		1.81768	0.229989
		_RRC1_	RR		1.19795	1.12994
Late eff CVD	DXCLA113	ENRATE	ROC		3.36201	1.65163
		EYRATE	Willits		4.10076	2.09966		5.06345	-5.88637	16.0133		1.23078	0.809141	1.87214	0		1.23087	0.809081	1.87254	0		0.944881	0.331026		0.00640194	0.936228
		XP2_FISH	Exact P		0.436802	0.620227
		ARiskN	Attr Cases		3.78315	1.2803
		_RRC1_	RR		1.21974	1.27127
Perip athero	DXCLA114	ENRATE	ROC		6.31311	0.963451
		EYRATE	Willits		7.22515	1.74972		6.91742	-6.75973	20.5946		1.19696	0.855983	1.67376	0		1.19709	0.855912	1.67427	0		1.10739	0.29265		0.71054	0.399265
		XP2_FISH	Exact P		0.447802	0.223815
		ARiskN	Attr Cases		4.67058	2.24684
		_RRC1_	RR		1.14447	1.8161
Aneurysm	DXCLA115	ENRATE	ROC		0.85918	0.550543
		EYRATE	Willits		1.95274	0.699888		6.0269	-1.08033	13.1341		2.00988	1.03258	3.91216	1		2.01004	1.03241	3.91345	1		4.39416	0.0360622		0.447199	0.503668
		XP2_FISH	Exact P		0.0332035	0.673396
		ARiskN	Attr Cases		5.60014	0.426767
		_RRC1_	RR		2.2728	1.27127
Art embolism	DXCLA116	ENRATE	ROC		1.27009	0.412905
		EYRATE	Willits		2.14802	1.04983		6.31594	-1.39397	14.0258		1.82146	0.990926	3.34809	0		1.82162	0.990994	3.34846	0		3.84011	0.0500402		0.270252	0.603163
		XP2_FISH	Exact P		0.151246	0.172821
		ARiskN	Attr Cases		4.49586	1.82008
		_RRC1_	RR		1.69123	2.54255
Ot circul dx	DXCLA117	ENRATE	ROC		27.3817	11.0109
		EYRATE	Willits		38.0785	12.9479		60.3136	28.4589	92.1684		1.35145	1.16998	1.56105	1		1.35263	1.17046	1.56315	1		16.8775	3.98712e-05		0.71484	0.397842
		XP2_FISH	Exact P		6.58513e-05	0.386122
		ARiskN	Attr Cases		54.7783	5.53535
		_RRC1_	RR		1.39065	1.17592
Phlebitis	DXCLA118	ENRATE	ROC		10.3102	5.29898
		EYRATE	Willits		14.255	7.34882		26.0593	5.78995	46.3286		1.38356	1.1022	1.73674	1		1.38404	1.10229	1.73782	1		7.90072	0.00494151		0.000104637	0.991838
		XP2_FISH	Exact P		0.0159387	0.174518
		ARiskN	Attr Cases		20.2016	5.85764
		_RRC1_	RR		1.38262	1.38684
Varicose vn	DXCLA119	ENRATE	ROC		1.64365	0.344087
		EYRATE	Willits		1.36692	1.0498		0.599574	-6.13382	7.33297		1.06285	0.538149	2.09914	0		1.06286	0.538242	2.09881	0		0.0308238	0.860634		2.65085	0.103494
		XP2_FISH	Exact P		0.848416	0.13051
		ARiskN	Attr Cases		-1.41713	2.0167
		_RRC1_	RR		0.831638	3.05096
Hemmorhoids	DXCLA120	ENRATE	ROC		4.78153	1.44518
		EYRATE	Willits		5.46768	2.79955		7.38407	-5.23875	20.0069		1.2576	0.87388	1.80982	0		1.25773	0.873865	1.81022	0		1.5296	0.216172		1.30608	0.253106
		XP2_FISH	Exact P		0.512839	0.127478
		ARiskN	Attr Cases		3.51381	3.87026
		_RRC1_	RR		1.1435	1.93717
Oth vein dx	DXCLA121	ENRATE	ROC		5.3045	1.10108
		EYRATE	Willits		5.66296	3.84925		9.68908	-3.57417	22.9523		1.31864	0.931957	1.86577	0		1.31882	0.932025	1.86613	0		2.4554	0.117121		7.78182	0.00527746
		XP2_FISH	Exact P		0.754438	0.00232398
		ARiskN	Attr Cases		1.83563	7.85345
		_RRC1_	RR		1.06757	3.49589
Cardiovascular (PX)	PXCHA07	ENRATE	ROC		42.7722	17.4109
		EYRATE	Willits		44.9131	21.3466		22.2099	-14.0011	58.4209		1.08251	0.954311	1.22793	0		1.08285	0.954129	1.22893	0		1.52031	0.217572		0.940231	0.332219
		XP2_FISH	Exact P		0.507564	0.169543
		ARiskN	Attr Cases		10.9634	11.2465
		_RRC1_	RR		1.05005	1.22604
Respiratory system	DXCHA08	ENRATE	ROC		92.8288	62.6243
		EYRATE	Willits		121.656	86.0862		214.668	153.174	276.163		1.32802	1.23314	1.43019	1		1.33173	1.23561	1.43533	1		56.5537	5.46834e-14		0.307945	0.578944
		XP2_FISH	Exact P		3.62342e-09	1.6381e-05
		ARiskN	Attr Cases		147.624	67.0448
		_RRC1_	RR		1.31054	1.37465
Pneumonia	DXCLA122	ENRATE	ROC		24.8042	12.6625
		EYRATE	Willits		34.3683	12.9479		49.7935	19.1966	80.3904		1.30538	1.12357	1.51659	1		1.30628	1.12386	1.51832	1		12.1948	0.000479225		2.35155	0.125159
		XP2_FISH	Exact P		0.000194691	0.856301
		ARiskN	Attr Cases		48.9779	0.815651
		_RRC1_	RR		1.38559	1.02254
Influenza	DXCLA123	ENRATE	ROC		1.75572	1.23872
		EYRATE	Willits		2.53857	1.39978		4.4692	-4.16633	13.1047		1.35694	0.795705	2.31405	0		1.35702	0.79562	2.31456	0		1.26596	0.260526		0.151022	0.697561
		XP2_FISH	Exact P		0.221439	0.774399
		ARiskN	Attr Cases		4.00898	0.460227
		_RRC1_	RR		1.44589	1.13002
Tonsillitis	DXCLA124	ENRATE	ROC		0.373557	2.40863
		EYRATE	Willits		1.36692	2.44961		5.20412	-2.56611	12.9744		1.59367	0.875511	2.90093	0		1.59381	0.875143	2.90263	0		2.3678	0.123861		4.20924	0.0402043
		XP2_FISH	Exact P		0.0120215	1
		ARiskN	Attr Cases		5.08702	0.117107
		_RRC1_	RR		3.65921	1.01701
Bronchitis	DXCLA125	ENRATE	ROC		3.73557	2.75272
		EYRATE	Willits		5.07713	1.74972		4.004	-7.78708	15.7951		1.14899	0.778885	1.69495	0		1.14905	0.778727	1.69548	0		0.490985	0.483488		2.18808	0.139083
		XP2_FISH	Exact P		0.180519	0.423521
		ARiskN	Attr Cases		6.87016	-2.86616
		_RRC1_	RR		1.35913	0.635634
Ot up rsp in	DXCLA126	ENRATE	ROC		9.00272	9.49687
		EYRATE	Willits		9.37317	11.1982		6.75883	-12.2504	25.768		1.09214	0.858193	1.38986	0		1.09223	0.858073	1.39029	0		0.513814	0.473492		0.244501	0.620974
		XP2_FISH	Exact P		0.80987	0.407074
		ARiskN	Attr Cases		1.89709	4.86174
		_RRC1_	RR		1.04115	1.17915
COPD	DXCLA127	ENRATE	ROC		28.0915	6.26243
		EYRATE	Willits		37.4927	9.79843		58.2481	27.2447	89.2516		1.36001	1.17273	1.57719	1		1.36125	1.17324	1.57939	1		16.6688	4.45075e-05		0.471359	0.492362
		XP2_FISH	Exact P		0.000522632	0.0465976
		ARiskN	Attr Cases		48.1436	10.1045
		_RRC1_	RR		1.33466	1.56464
Asthma	DXCLA128	ENRATE	ROC		38.8125	30.8992
		EYRATE	Willits		52.3335	45.1428		109.943	68.3562	151.53		1.38289	1.23827	1.54441	1		1.38482	1.23935	1.54737	1		33.3467	7.71075e-09		0.43737	0.508394
		XP2_FISH	Exact P		2.27555e-05	0.000246674
		ARiskN	Attr Cases		69.241	40.7023
		_RRC1_	RR		1.34837	1.46097
Asp pneumon	DXCLA129	ENRATE	ROC		6.72402	3.71617
		EYRATE	Willits		7.81097	4.19933		6.94697	-8.31512	22.2091		1.15422	0.854744	1.55863	0		1.15433	0.854646	1.55909	0		0.877255	0.348955		0.00578074	0.939394
		XP2_FISH	Exact P		0.407856	0.738965
		ARiskN	Attr Cases		5.56629	1.38068
		_RRC1_	RR		1.16165	1.13002
Pleurisy	DXCLA130	ENRATE	ROC		18.1175	9.35924
		EYRATE	Willits		18.9416	9.44849		4.47534	-19.2691	28.2198		1.03747	0.855702	1.25785	0		1.03753	0.855476	1.25834	0		0.140115	0.708167		0.0216394	0.883051
		XP2_FISH	Exact P		0.692384	0.916081
		ARiskN	Attr Cases		4.22029	0.255046
		_RRC1_	RR		1.04549	1.00954
Adlt resp fl	DXCLA131	ENRATE	ROC		23.0858	9.9786
		EYRATE	Willits		27.5337	10.8483		25.2628	-2.43805	52.9636		1.17224	0.993703	1.38285	0		1.17266	0.993664	1.38389	0		3.55992	0.0591905		0.180501	0.670943
		XP2_FISH	Exact P		0.0600355	0.683709
		ARiskN	Attr Cases		22.7776	2.48516
		_RRC1_	RR		1.19267	1.08715
Lung externl	DXCLA132	ENRATE	ROC		0.485624	0.206454
		EYRATE	Willits		0.781097	0.699864		2.92314	-2.10887	7.95514		1.9488	0.762109	4.98331	0		1.94887	0.762332	4.98222	0		2.01302	0.155954		0.490293	0.483797
		XP2_FISH	Exact P		0.337411	0.19177
		ARiskN	Attr Cases		1.51312	1.41002
		_RRC1_	RR		1.60844	3.38993
Oth low resp	DXCLA133	ENRATE	ROC		22.5255	11.9055
		EYRATE	Willits		36.321	18.547		89.6259	57.6037	121.648		1.60005	1.38439	1.84932	1		1.602	1.38547	1.85236	1		41.2107	1.36676e-10		0.0389399	0.843568
		XP2_FISH	Exact P		4.64843e-08	0.00678188
		ARiskN	Attr Cases		70.6471	18.9788
		_RRC1_	RR		1.61244	1.55785
Ot uppr resp	DXCLA134	ENRATE	ROC		10.086	5.43662
		EYRATE	Willits		12.6928	7.69877		19.8138	0.23095	39.3966		1.29478	1.02386	1.63739	1		1.29512	1.02388	1.63823	1		4.67719	0.0305657		0.180287	0.671127
		XP2_FISH	Exact P		0.101149	0.177474
		ARiskN	Attr Cases		13.3494	6.46433
		_RRC1_	RR		1.25846	1.4161
Respiratory (PX)	PXCHA06	ENRATE	ROC		12.5515	7.01943
		EYRATE	Willits		14.255	5.24916		3.66503	-16.3337	23.6638		1.04377	0.830336	1.31207	0		1.04383	0.830125	1.31254	0		0.134738	0.713569		1.89713	0.1684
		XP2_FISH	Exact P		0.312645	0.32061
		ARiskN	Attr Cases		8.72375	-5.05872
		_RRC1_	RR		1.13572	0.747805
Digestive system	DXCHA09	ENRATE	ROC		132.874	105.842
		EYRATE	Willits		173.404	142.777		313.098	238.153	388.042		1.3185	1.2411	1.40074	1		1.32381	1.2449	1.40773	1		80.5394	2.84966e-19		0.234363	0.628308
		XP2_FISH	Exact P		3.34007e-12	1.61517e-07
		ARiskN	Attr Cases		207.552	105.546
		_RRC1_	RR		1.30502	1.34897
Intest infct	DXCLA135	ENRATE	ROC		6.46253	4.54198
		EYRATE	Willits		7.22515	6.99888		10.9262	-4.97727	26.8297		1.23676	0.926451	1.65101	0		1.23693	0.926431	1.6515	0		2.08608	0.148647		1.05643	0.30403
		XP2_FISH	Exact P		0.511365	0.107329
		ARiskN	Attr Cases		3.90538	7.02083
		_RRC1_	RR		1.11801	1.54093
Teeth dx	DXCLA136	ENRATE	ROC		5.26715	4.40435
		EYRATE	Willits		6.44405	8.39866		17.4411	1.68899	33.1931		1.44022	1.07388	1.93154	1		1.44053	1.07397	1.93221	1		5.99901	0.0143139		2.09857	0.147437
		XP2_FISH	Exact P		0.301293	0.00918465
		ARiskN	Attr Cases		6.02693	11.4141
		_RRC1_	RR		1.22344	1.9069
Mouth dx	DXCLA137	ENRATE	ROC		2.65225	1.78927
		EYRATE	Willits		2.73384	1.04983		-1.69519	-10.5908	7.20043		0.90972	0.543504	1.52269	0		0.9097	0.543378	1.52298	0		0.129715	0.718728		0.708471	0.399952
		XP2_FISH	Exact P		0.882759	0.613796
		ARiskN	Attr Cases		0.417816	-2.11301
		_RRC1_	RR		1.03076	0.586739
Esophgeal dx	DXCLA138	ENRATE	ROC		45.798	23.6045
		EYRATE	Willits		61.3161	29.0454		95.0159	53.3122	136.72		1.31472	1.17798	1.46734	1		1.31644	1.17884	1.47009	1		23.9754	9.75729e-07		0.38339	0.535794
		XP2_FISH	Exact P		6.94428e-06	0.0890594
		ARiskN	Attr Cases		79.4682	15.5477
		_RRC1_	RR		1.33884	1.2305
Gasduo ulcer	DXCLA139	ENRATE	ROC		8.74123	3.4409
		EYRATE	Willits		11.5212	6.99888		24.4035	5.87067	42.9363		1.44651	1.12737	1.85597	1		1.44698	1.12751	1.85698	1		8.52011	0.00351243		2.08319	0.148929
		XP2_FISH	Exact P		0.0665651	0.00944358
		ARiskN	Attr Cases		14.2362	10.1673
		_RRC1_	RR		1.31803	2.03403
Gastritis	DXCLA140	ENRATE	ROC		10.8331	6.60652
		EYRATE	Willits		13.2787	10.4983		23.6447	2.88446	44.4049		1.31769	1.05576	1.6446	1		1.31809	1.05583	1.64549	1		5.98961	0.0143904		1.0924	0.295939
		XP2_FISH	Exact P		0.130564	0.0301416
		ARiskN	Attr Cases		12.5235	11.1212
		_RRC1_	RR		1.22574	1.58908
Ot dx stomch	DXCLA141	ENRATE	ROC		8.928	5.43662
		EYRATE	Willits		9.56844	10.1484		16.744	-1.82077	35.3088		1.27267	0.993484	1.63031	0		1.27294	0.993521	1.63093	0		3.6586	0.0557804		4.35668	0.036864
		XP2_FISH	Exact P		0.630566	0.0059355
		ARiskN	Attr Cases		3.27969	13.4643
		_RRC1_	RR		1.07173	1.86667
Appendicitis	DXCLA142	ENRATE	ROC		11.5429	17.6862
		EYRATE	Willits		11.3259	23.7962		16.3487	-7.41411	40.1115		1.14869	0.947105	1.39318	0		1.14895	0.947038	1.3939	0		1.98524	0.158839		2.56861	0.109004
		XP2_FISH	Exact P		0.943358	0.0355206
		ARiskN	Attr Cases		-1.1112	17.4599
		_RRC1_	RR		0.981202	1.34547
Abdom hernia	DXCLA143	ENRATE	ROC		17.7813	9.29042
		EYRATE	Willits		25.3857	13.6478		51.3937	24.2903	78.4971		1.43697	1.21211	1.70353	1		1.43796	1.21251	1.70533	1		17.6193	2.6984e-05		0.0185777	0.891584
		XP2_FISH	Exact P		0.000471676	0.0400538
		ARiskN	Attr Cases		38.942	12.4517
		_RRC1_	RR		1.42766	1.46902
Ulcerat col	DXCLA144	ENRATE	ROC		2.91374	2.27099
		EYRATE	Willits		2.73384	2.09966		-1.41086	-11.0377	8.216		0.934118	0.580306	1.50365	0		0.934102	0.580223	1.50381	0		0.0787631	0.778981		0.000769029	0.977876
		XP2_FISH	Exact P		1	1
		ARiskN	Attr Cases		-0.921273	-0.489584
		_RRC1_	RR		0.938258	0.924558
Int obstruct	DXCLA145	ENRATE	ROC		16.2497	7.56997
		EYRATE	Willits		16.7936	11.5482		14.1533	-8.95158	37.2581		1.13463	0.930609	1.38338	0		1.13484	0.930524	1.38402	0		1.56164	0.211425		2.86901	0.0903005
		XP2_FISH	Exact P		0.765359	0.041209
		ARiskN	Attr Cases		2.78521	11.3681
		_RRC1_	RR		1.03347	1.52552
Diverticulos	DXCLA146	ENRATE	ROC		8.14354	1.30754
		EYRATE	Willits		8.98262	1.74966		5.5604	-9.5791	20.6999		1.12229	0.829389	1.51863	0		1.12239	0.829266	1.51913	0		0.559596	0.454423		0.13408	0.714239
		XP2_FISH	Exact P		0.556909	0.579171
		ARiskN	Attr Cases		4.29696	1.26344
		_RRC1_	RR		1.10304	1.33813
Anal/rectal	DXCLA147	ENRATE	ROC		2.98845	1.51399
		EYRATE	Willits		3.12439	0.699864		-1.63041	-10.7759	7.51511		0.917394	0.555975	1.51376	0		0.917373	0.555834	1.51407	0		0.113923	0.735721		1.12375	0.289113
		XP2_FISH	Exact P		0.889231	0.411005
		ARiskN	Attr Cases		0.69613	-2.32654
		_RRC1_	RR		1.04549	0.462263
Peritonitis	DXCLA148	ENRATE	ROC		5.45393	2.13336
		EYRATE	Willits		6.24878	2.79955		5.97416	-7.3936	19.3419		1.17547	0.834099	1.65655	0		1.17557	0.834024	1.65697	0		0.854853	0.355183		0.0943319	0.758741
		XP2_FISH	Exact P		0.474939	0.514733
		ARiskN	Attr Cases		4.07044	1.90372
		_RRC1_	RR		1.14574	1.31228
Biliary dx	DXCLA149	ENRATE	ROC		33.0224	36.7488
		EYRATE	Willits		53.5052	45.4927		129.879	88.0817	171.676		1.47421	1.32032	1.64603	1		1.47661	1.32177	1.6496	1		48.1626	3.92294e-12		5.08735	0.0241009
		XP2_FISH	Exact P		2.22664e-11	0.031369
		ARiskN	Attr Cases		104.892	24.9867
		_RRC1_	RR		1.62027	1.23794
Oth liver dx	DXCLA151	ENRATE	ROC		26.8587	16.1034
		EYRATE	Willits		35.5399	23.4462		65.4394	32.4396	98.4392		1.35639	1.18002	1.55911	1		1.35755	1.18053	1.56111	1		18.5302	1.67232e-05		0.348779	0.554805
		XP2_FISH	Exact P		0.00104872	0.00803664
		ARiskN	Attr Cases		44.4565	20.9829
		_RRC1_	RR		1.32322	1.45598
Pancreas dx	DXCLA152	ENRATE	ROC		9.41363	9.08396
		EYRATE	Willits		12.6928	11.8981		24.8345	3.98183	45.6871		1.33489	1.07043	1.66469	1		1.33531	1.07048	1.66565	1		6.61937	0.0100876		0.0149702	0.90262
		XP2_FISH	Exact P		0.0383382	0.172288
		ARiskN	Attr Cases		16.7928	8.04166
		_RRC1_	RR		1.34835	1.30979
GI hemorrhag	DXCLA153	ENRATE	ROC		12.5141	4.88607
		EYRATE	Willits		18.3558	7.34882		36.9526	14.6223	59.2829		1.47344	1.19807	1.8121	1		1.47422	1.19832	1.81363	1		13.6483	0.000220438		0.00811073	0.92824
		XP2_FISH	Exact P		0.00153201	0.119657
		ARiskN	Attr Cases		29.915	7.03756
		_RRC1_	RR		1.4668	1.50404
Gastroent	DXCLA154	ENRATE	ROC		7.09758	4.40435
		EYRATE	Willits		9.37317	4.54927		12.0674	-4.37451	28.5094		1.24686	0.943012	1.64861	0		1.24706	0.942934	1.64928	0		2.40643	0.120838		0.511259	0.474594
		XP2_FISH	Exact P		0.0927788	0.878048
		ARiskN	Attr Cases		11.6533	0.414139
		_RRC1_	RR		1.32062	1.03291
Other GI dx	DXCLA155	ENRATE	ROC		50.8411	32.8261
		EYRATE	Willits		65.4169	51.7917		128.839	82.9573	174.721		1.36353	1.23385	1.50685	1		1.36579	1.23518	1.51022	1		37.2379	1.04563e-09		3.31121	0.0688088
		XP2_FISH	Exact P		5.12753e-05	3.01614e-06
		ARiskN	Attr Cases		74.6429	54.196
		_RRC1_	RR		1.28669	1.57776
Digestive (PX)	PXCHA09	ENRATE	ROC		94.3604	81.618
		EYRATE	Willits		118.141	107.083		194.549	131.412	257.685		1.27149	1.18307	1.36651	1		1.27463	1.18505	1.37098	1		42.7999	6.06366e-11		0.354287	0.551696
		XP2_FISH	Exact P		1.10243e-06	3.38923e-05
		ARiskN	Attr Cases		121.78	72.7683
		_RRC1_	RR		1.25202	1.312
Gastro-intestinal neoplasm	GICANA	ENRATE	ROC		4.22119	0.894633
		EYRATE	Willits		3.71021	1.39973		-1.17331	-11.4756	9.12903		0.951172	0.609867	1.48349	0		0.951155	0.609795	1.48361	0		0.0487452	0.825261		0.875033	0.349566
		XP2_FISH	Exact P		0.721774	0.506972
		ARiskN	Attr Cases		-2.61672	1.44341
		_RRC1_	RR		0.878949	1.56458
Genitourinary system	DXCHA10	ENRATE	ROC		144.081	89.8762
		EYRATE	Willits		167.936	120.031		208.332	135.69	280.974		1.2093	1.13628	1.28701	1		1.21261	1.13831	1.29176	1		35.8153	2.16934e-09		3.62008	0.057086
		XP2_FISH	Exact P		5.41737e-05	3.33808e-06
		ARiskN	Attr Cases		122.162	86.1698
		_RRC1_	RR		1.16557	1.33551
Pelvic inflammatory disease	DXCLA168	ENRATE	ROC		43.1832	24.9121
		EYRATE	Willits		55.2626	35.3443		91.6703	50.6428	132.698		1.31347	1.17466	1.46869	1		1.31506	1.17545	1.47125	1		23.017	1.60573e-06		0.619401	0.43127
		XP2_FISH	Exact P		0.000274111	0.00251927
		ARiskN	Attr Cases		61.8591	29.8112
		_RRC1_	RR		1.27973	1.41876
Endometriosis	DXCLA169	ENRATE	ROC		37.1689	18.0991
		EYRATE	Willits		43.7415	22.7464		46.9381	11.1016	82.7746		1.19385	1.05082	1.35635	1		1.19461	1.05098	1.35788	1		7.42164	0.00644441		0.173711	0.676835
		XP2_FISH	Exact P		0.0286208	0.100852
		ARiskN	Attr Cases		33.6581	13.28
		_RRC1_	RR		1.17683	1.25677
Menstrual disorder	DXCLA171	ENRATE	ROC		48.7491	24.568
		EYRATE	Willits		52.3335	35.3443		49.1501	8.57592	89.7243		1.15339	1.03061	1.29078	1		1.15414	1.03074	1.2923	1		6.18396	0.0128914		5.01124	0.0251833
		XP2_FISH	Exact P		0.285988	0.0019151
		ARiskN	Attr Cases		18.3556	30.7945
		_RRC1_	RR		1.07353	1.43863
Ovarian cyst	DXCLA172	ENRATE	ROC		21.6289	17.4109
		EYRATE	Willits		29.877	26.5957		68.4848	36.9263	100.043		1.42652	1.23264	1.65089	1		1.42775	1.23323	1.65296	1		22.9448	1.66718e-06		0.398722	0.52775
		XP2_FISH	Exact P		0.000592537	0.00170508
		ARiskN	Attr Cases		42.2382	26.2465
		_RRC1_	RR		1.38134	1.52753
Urinary (PX)	PXCHA10	ENRATE	ROC		22.7496	8.53342
		EYRATE	Willits		20.8944	10.4983		-3.88581	-28.9686	21.197		0.972219	0.81021	1.16662	0		0.972166	0.809895	1.16695	0		0.0917818	0.761924		1.64166	0.200098
		XP2_FISH	Exact P		0.444729	0.326687
		ARiskN	Attr Cases		-9.50071	5.61489
		_RRC1_	RR		0.918449	1.23026
Reproductive organs (PX)	PXCHA12	ENRATE	ROC		92.0444	43.2177
		EYRATE	Willits		100.176	60.8903		92.1421	36.9019	147.382		1.15466	1.06343	1.25372	1		1.1561	1.06396	1.25621	1		11.7379	0.000612408		6.90475	0.00859671
		XP2_FISH	Exact P		0.0835099	0.000105301
		ARiskN	Attr Cases		41.6408	50.5012
		_RRC1_	RR		1.08834	1.40892
Oophorectomy	PXCLA119	ENRATE	ROC		40.3815	12.8001
		EYRATE	Willits		49.9902	20.6467		71.6288	34.431	108.827		1.2941	1.14416	1.4637	1		1.29545	1.14474	1.466	1		16.9203	3.89822e-05		2.57992	0.108227
		XP2_FISH	Exact P		0.00248551	0.00239378
		ARiskN	Attr Cases		49.2065	22.4223
		_RRC1_	RR		1.23795	1.61301
Ot prc ovary	PXCLA120	ENRATE	ROC		8.2556	8.87751
		EYRATE	Willits		10.1543	13.9978		24.3547	4.27483	44.4345		1.35967	1.08077	1.71054	1		1.36009	1.08086	1.71145	1		6.93377	0.00845833		1.09613	0.295117
		XP2_FISH	Exact P		0.186587	0.0163313
		ARiskN	Attr Cases		9.72306	14.6316
		_RRC1_	RR		1.22998	1.57677
Ot prs fallo	PXCLA123	ENRATE	ROC		3.32465	2.6839
		EYRATE	Willits		3.31966	3.84938		3.30494	-7.91233	14.5222		1.13341	0.75296	1.7061	0		1.13346	0.752935	1.70629	0		0.360653	0.548144		0.70746	0.400288
		XP2_FISH	Exact P		1	0.337018
		ARiskN	Attr Cases		-0.025555	3.33049
		_RRC1_	RR		0.998499	1.43425
Hysterectomy	PXCLA124	ENRATE	ROC		76.0188	29.1788
		EYRATE	Willits		82.4058	43.0431		72.3265	23.0822	121.571		1.15276	1.05094	1.26444	1		1.15392	1.05129	1.26657	1		9.08981	0.00257038		7.14857	0.00750238
		XP2_FISH	Exact P		0.129326	0.000259223
		ARiskN	Attr Cases		32.7078	39.6187
		_RRC1_	RR		1.08402	1.47515
Ot excis ut	PXCLA125	ENRATE	ROC		3.17523	2.82153
		EYRATE	Willits		2.53857	3.49932		-1.32346	-11.6369	8.98995		0.945151	0.605961	1.4742	0		0.945135	0.605925	1.47424	0		0.0618786	0.803551		0.913974	0.339062
		XP2_FISH	Exact P		0.581224	0.569233
		ARiskN	Attr Cases		-3.26036	1.9369
		_RRC1_	RR		0.79949	1.24022
Skin, subcutaneous tissue	DXCHA12	ENRATE	ROC		38.7378	23.3293
		EYRATE	Willits		46.6706	30.4451		60.9579	22.9773	98.9385		1.22991	1.0903	1.3874	1		1.23089	1.09063	1.38919	1		11.3663	0.000747896		0.324348	0.569007
		XP2_FISH	Exact P		0.0104386	0.0305247
		ARiskN	Attr Cases		40.6236	20.3343
		_RRC1_	RR		1.20478	1.30502
Musculoskel connective tissue	DXCHA13	ENRATE	ROC		106.912	49.8242
		EYRATE	Willits		134.544	72.4384		206.127	143.63	268.623		1.29865	1.20748	1.39669	1		1.30233	1.20987	1.40185	1		49.7161	1.77678e-12		2.56352	0.109355
		XP2_FISH	Exact P		1.0683e-07	4.62334e-06
		ARiskN	Attr Cases		141.504	64.6225
		_RRC1_	RR		1.25846	1.45388
Musculoskeletal (PX)	PXCHA14	ENRATE	ROC		70.1166	33.7896
		EYRATE	Willits		81.82	52.4916		113.376	63.3318	163.42		1.24855	1.13972	1.36776	1		1.25044	1.1407	1.37074	1		22.8353	1.7649e-06		7.06973	0.00783969
		XP2_FISH	Exact P		0.00472556	5.21391e-06
		ARiskN	Attr Cases		59.933	53.4429
		_RRC1_	RR		1.16691	1.55348
Integumentary (PX)	PXCHA15	ENRATE	ROC		35.5626	19.3378
		EYRATE	Willits		41.5934	25.196		47.6242	12.0463	83.202		1.20052	1.05565	1.36527	1		1.20128	1.05583	1.36677	1		7.7773	0.00529068		0.501389	0.478891
		XP2_FISH	Exact P		0.0413854	0.0518399
		ARiskN	Attr Cases		30.884	16.7402
		_RRC1_	RR		1.16958	1.30294
Congenital anomaly	DXCHA14	ENRATE	ROC		9.97396	8.60224
		EYRATE	Willits		11.1306	11.5482		14.3416	-5.69357	34.3767		1.18933	0.945905	1.49541	0		1.18955	0.945856	1.49602	0		2.20752	0.137339		0.574368	0.448528
		XP2_FISH	Exact P		0.44901	0.132848
		ARiskN	Attr Cases		5.92333	8.41824
		_RRC1_	RR		1.11597	1.34246
Injury	INJDXA	ENRATE	ROC		159.434	118.849
		EYRATE	Willits		192.15	157.475		277.917	198.841	356.993		1.24028	1.17143	1.31318	1		1.24474	1.17444	1.31924	1		54.695	1.40762e-13		2.20898	0.137209
		XP2_FISH	Exact P		1.84219e-07	1.8255e-07
		ARiskN	Attr Cases		167.539	110.378
		_RRC1_	RR		1.2052	1.325
Admissions 1991-1994	YRC41991	ENRATE	ROC		92.2685	30.4861
		EYRATE	Willits		96.4655	30.4441		21.3728	-29.8356	72.5812		1.03822	0.950124	1.13448	0		1.03855	0.949699	1.13572	0		0.687234	0.407107		0.131921	0.716449
		XP2_FISH	Exact P		0.365581	1
		ARiskN	Attr Cases		21.493	-0.120203
		_RRC1_	RR		1.04549	0.99862
Admissions 1995-1998	YRC41995	ENRATE	ROC		111.806	48.3102
		EYRATE	Willits		120.68	51.0918		53.3928	-5.11631	111.902		1.07515	0.994993	1.16177	0		1.07597	0.994921	1.16361	0		3.35958	0.0668153		0.0429079	0.835899
		XP2_FISH	Exact P		0.0832215	0.545873
		ARiskN	Attr Cases		45.444	7.94884
		_RRC1_	RR		1.07937	1.05758
Admissions 1999-2002	YRC41999	ENRATE	ROC		142.138	78.7965
		EYRATE	Willits		143.917	82.2368		18.9408	-47.2555	85.1371		1.01985	0.9525	1.09196	0		1.02011	0.951894	1.09321	0		0.317884	0.572882		0.136197	0.712091
		XP2_FISH	Exact P		0.760133	0.535518
		ARiskN	Attr Cases		9.1097	9.83109
		_RRC1_	RR		1.01252	1.04366
Admissions 2003-2006	YRC42003	ENRATE	ROC		170.23	116.646
		EYRATE	Willits		196.641	119.331		142.925	65.6887	220.161		1.11872	1.05532	1.18593	1		1.12084	1.05623	1.1894	1		14.1988	0.000164476		3.19991	0.0736424
		XP2_FISH	Exact P		3.67654e-05	0.695795
		ARiskN	Attr Cases		135.253	7.67135
		_RRC1_	RR		1.15515	1.02301
Admissions 2007-2010	YRC42007	ENRATE	ROC		164.664	118.642
		EYRATE	Willits		191.564	180.921		315.725	235.046	396.405		1.26672	1.19774	1.33966	1		1.27184	1.20136	1.34646	1		68.6543	1.17326e-16		19.717	8.97984e-06
		XP2_FISH	Exact P		2.14485e-05	3.64701e-16
		ARiskN	Attr Cases		137.757	177.968
		_RRC1_	RR		1.16337	1.52493
Admissions 2011-2014	YRC42011	ENRATE	ROC		175.123	136.81
		EYRATE	Willits		194.103	169.023		189.245	108.577	269.913		1.14684	1.08454	1.21271	1		1.14963	1.08606	1.21692	1		23.1193	1.52258e-06		3.1306	0.0768354
		XP2_FISH	Exact P		0.0033278	4.05218e-05
		ARiskN	Attr Cases		97.1932	92.0517
		_RRC1_	RR		1.10838	1.23546
People 1991-1994	YRCA41991	ENRATE	ROC		54.3899	21.127
		EYRATE	Willits		55.6532	21.6958		8.09507	-31.5977	47.7879		1.02388	0.912817	1.14846	0		1.024	0.912403	1.14925	0		0.162314	0.687035		0.00052865	0.981656
		XP2_FISH	Exact P		0.718841	0.833008
		ARiskN	Attr Cases		6.46957	1.6255
		_RRC1_	RR		1.02323	1.02692
People 1995-1998	YRCA41995	ENRATE	ROC		67.5764	33.0326
		EYRATE	Willits		72.6421	33.5946		27.5473	-18.3866	73.4812		1.06259	0.962323	1.1733	0		1.06299	0.962077	1.17449	0		1.44122	0.229942		0.197502	0.656745
		XP2_FISH	Exact P		0.208222	0.865895
		ARiskN	Attr Cases		25.9412	1.60604
		_RRC1_	RR		1.07496	1.01701
People 1999-2002	YRCA41999	ENRATE	ROC		72.3579	45.9015
		EYRATE	Willits		78.5003	50.042		43.2868	-6.18824	92.7618		1.08627	0.990794	1.19095	0		1.08689	0.990714	1.1924	0		3.10854	0.0778826		0.0018972	0.965258
		XP2_FISH	Exact P		0.141568	0.342064
		ARiskN	Attr Cases		31.4551	11.8317
		_RRC1_	RR		1.08489	1.0902
People 2003-2006	YRCA42003	ENRATE	ROC		87.0761	66.7534
		EYRATE	Willits		107.596	79.7872		142.329	83.7557	200.902		1.22359	1.13212	1.32245	1		1.22583	1.13334	1.32587	1		25.9696	3.46828e-07		0.149656	0.698864
		XP2_FISH	Exact P		1.14797e-05	0.0169533
		ARiskN	Attr Cases		105.083	37.2455
		_RRC1_	RR		1.23566	1.19525
People 2007-2010	YRCA42007	ENRATE	ROC		87.6738	73.0846
		EYRATE	Willits		109.549	109.882		217.176	155.465	278.887		1.3299	1.23516	1.4319	1		1.33355	1.2376	1.43695	1		57.4602	3.44889e-14		5.44529	0.0196211
		XP2_FISH	Exact P		3.35811e-06	7.561e-10
		ARiskN	Attr Cases		112.023	105.153
		_RRC1_	RR		1.24951	1.5035
People 2011-2014	YRCA42011	ENRATE	ROC		88.1594	84.2331
		EYRATE	Willits		103.495	101.484		127.831	67.6075	188.055		1.18465	1.09851	1.27755	1		1.18657	1.09945	1.28059	1		19.3782	1.07226e-05		0.102746	0.748559
		XP2_FISH	Exact P		0.000935413	0.00476601
		ARiskN	Attr Cases		78.5358	49.2954
		_RRC1_	RR		1.17396	1.2048
