# Supplementary material for: Reproductive outcomes after non-occupational exposure to hexavalent chromium, Willits California, 1983-2014
Source: Environ Health. 2017 Mar 6;16:18. doi: 10.1186/s12940-017-0222-8 (PMC5340004; doi:10.1186/s12940-017-0222-8)
Supplement: Additional file 5: — Results of life course models to study general health and reproductive system outcomes for males by place of residence and birth generation. (XLSX 236 kb) [file 12940_2017_222_MOESM5_ESM.xlsx]

## Sheet: NOTES
TAB	NOTES
TABLE 6	Table 6 integrates key results from two models. The contents were entered by doing copy paste link from the relevant tab. Click in the cell to identify the source for the displayed results.
DXCRESMLP	This model uses the male person-level life course file for input. The denominator is based on residence, where ROC = 0 and Willits = 1. Rates are expressed as percentages. Results from columns D and E in this tab were linked to Columns D and E in Table 6.
DXCHMLS20	This model uses the male life course summary file. The denominator is census-based person-years adjusted for the availability of Social Security Numbers. Rates are expressed per 10,000 person years. Results from this tab fill in Columns K through R in Table 6. If the frequency of residence (Willits, ROC) by Generation (1950, 1970) had less than 20 people in the numerator in any condition cell, th…

## Sheet: TABLE 6
			Rate (%)							Relative Risk per Population
	Variable		People			Attributable Cases				Within Generation			Adj by Generation			Chi-sq P-Value
Condition	Name		ROC	Willits		N	LCL	UCL		1950	1970		Ratio	LCL	UCL	CMH	BD
DXLABEL	DXNAME	COL1	ENRATE	EYRATE	COL2	ARiskN	ARiskNU	ARiskNL	COL3				_MHRRC1_	L_MHRRC1	U_MHRRC1		P_BDCHI
Illness burden
People (N)			10997	2274						1.15816	1.20173		1.17254	1.12016	1.22736	8.84227e-12	0.464265	13271		0.206784
Discharges (N)			29556	6094						1.15285	1.19827		1.16467	1.13355	1.19665	3.97241e-28	0.295176	35650		0.206185
General health
Infectious/parasitic	DXCHA01	0	26.5979	28.4988		-71.2964	-13.0073	-129.585		1.2188	1.37332		1.25477	1.15024	1.36881	3.02658e-07	0.248069
Endocr Nutri Metab Immun	DXCHA03	0	41.4729	43.0023		-27.457	42.6095	-97.5234		1.21224	1.22002		1.2139	1.13134	1.30249	6.74563e-08	0.95559
Mental disorders	DXCHA05	0	58.0407	58.5681		-560.056	-485.798	-634.313		1.1756	1.19907		1.18287	1.11387	1.25616	4.30428e-08	0.773241
Nervous system sense organs	DXCHA06	0	27.8724	32.3788		-36.6138	24.3814	-97.6089		1.31681	1.49915		1.36055	1.25318	1.47711	1.78284e-13	0.180344
Circulatory system	DXCHA07	0	39.284	41.1547		-8.66752	60.9285	-78.2635		1.19184	1.40612		1.22564	1.14043	1.31722	3.03345e-08	0.0911905
Respiratory system	DXCHA08	0	31.3941	33.8106		18.4805	79.9765	-43.0156		1.23352	1.34864		1.26136	1.16456	1.36619	1.13841e-08	0.346056
Digestive system	DXCHA09	0	41.2491	44.6651		100.933	169.722	32.1429		1.23569	1.36124		1.26853	1.18348	1.35969	1.72771e-11	0.227967
Skin, subcutaneous tissue	DXCHA12	0	16.2564	19.1686		47.7112	94.5831	0.839213		1.30501	1.5903		1.38156	1.24111	1.53789	2.99179e-09	0.0986096
Musculoskel connective tissue	DXCHA13	0	34.2057	38.8915		228.439	294.042	162.837		1.29787	1.44854		1.33131	1.2354	1.43466	5.47432e-14	0.228683
Congenital anomaly	DXCHA14	0	3.3369	2.81755	0	-11.2439	5.6155	-28.1033	0	0.754774	1.50793		0.990124	0.754202	1.29984	0.943019	0.0127909
Reproductive health
Neoplasm	DXCHA02	0	9.93287	10.254		23.328	63.0861	-16.4302		1.16363	1.49753		1.20735	1.04451	1.39559	0.0106991	0.216291
Genitourinary system	DXCHA10	0	19.8366	21.6628		-20.6521	30.7802	-72.0844		1.22388	1.50701		1.27824	1.15656	1.41273	1.43857e-06	0.0933294

## Sheet: DXCRESMLP
	Variable		Admission (%)			Attributable Cases				CMH Statistics
Condition	Name		ROC	Willits		N	LCL	UCL		RR	LCL	UCL		Chi-Sq	P-Val
DXLABEL	DXNAME	COL1	ENRATE	EYRATE	COL2	ARiskN	ARiskNU	ARiskNL	COL3	_RROR_	L_RROR	U_RROR	COL4	_CMHCOR_	P_CMHCOR
Access
Public payor	PAYPUBA		57.5251	61.4781		85.5826	134.549	36.6162		1.17839	1.07161	1.2958		11.487	0.000700836
Out-of-county	OOCA		50.4816	45.6813		-103.926	-53.9093	-153.942		0.824941	0.751694	0.905326		16.4827	4.90973e-05
Emergency room	SRCERA		68.4016	68.1293		-5.89454	40.8444	-52.6335		0.987511	0.893981	1.09083		0.0612798	0.804485
In-hospital death	DISPNDA		3.99844	3.4642		-11.5663	7.01815	-30.1508		0.861593	0.670616	1.10696		1.35992	0.243552
Infectious/parasitic	DXCHA01		26.5979	28.4988		41.1551	86.2857	-3.97556		1.09996	0.992237	1.21937		3.28385	0.0699647
Septicemia	DXCLA002		6.98512	6.28176		-15.2277	9.33756	-39.793		0.892557	0.738514	1.07873		1.38404	0.239415
Other bacterial infect	DXCLA003		12.8514	12.9792		2.76622	36.4645	-30.9321		1.01142	0.881043	1.1611		0.0260268	0.871835
Mycoses	DXCLA004		3.56066	4.57275		21.9118	42.4807	1.34283		1.29786	1.03426	1.62866		5.09213	0.0240347
Hepatitis	DXCLA006		7.60774	8.54503		20.2923	48.097	-7.5123		1.13471	0.959813	1.34148		2.19193	0.138735
Viral infect	DXCLA007		2.19866	1.57044		-13.6009	-0.707844	-26.494		0.709713	0.493397	1.02087		3.44979	0.0632599
Other infect	DXCLA008		3.53147	5.6351		45.5436	67.9477	23.1395		1.63125	1.32152	2.01358		21.1269	4.2984e-06
STI	DXCLA009		0.107014	0.230947		2.68314	7.26967	-1.90339		2.16077	0.750004	6.22523		2.13887	0.143608
Immunization/screening	DXCLA010		4.59189	5.49654		19.5857	42.1416	-2.97024		1.20847	0.982889	1.48582		3.23503	0.0720788
Neoplasm	DXCHA02		9.93287	10.254		6.9533	37.3195	-23.4128		1.03603	0.888903	1.2075		0.20515	0.650595
Reproductive	REPROCAA		0.963129	0.969977		0.148263	9.97681	-9.68029		1.00718	0.627492	1.61661		0.000878119	0.97636
Benign	BENIGNA		2.97694	2.95612		-0.450822	16.5548	-17.4564		0.992792	0.755246	1.30505		0.00268767	0.958654
Endocr Nutri Metab Immun	DXCHA03		41.4729	43.0023		33.1116	82.7477	-16.5245		1.0647	0.969473	1.16928		1.72004	0.189688
Thyroid disorder	DXCLA048		2.87966	2.77136		-2.34459	14.1812	-18.8703		0.961321	0.725501	1.27379		0.0754651	0.78354
Diabetes w/o cx	DXCLA049		10.3512	12.5173		46.8965	79.658	14.1349		1.2392	1.07491	1.42861		8.76077	0.00307778
Diabetes w cx	DXCLA050		5.06859	5.2194		3.2651	25.5302	-19		1.03139	0.836961	1.27099		0.0841149	0.771797
Other endocrine	DXCLA051		2.10137	2.58661		10.5053	26.177	-5.16641		1.23704	0.918597	1.66589		1.96927	0.160526
Nutritional	DXCLA052		6.07063	6.60508		11.5709	36.3287	-13.187		1.09427	0.906789	1.3205		0.883128	0.347346
Hyperlipidemia	DXCLA053		12.472	14.9654		53.9805	89.3308	18.6303		1.2351	1.0826	1.40907		9.89004	0.00166176
Immunity	DXCLA057		0.4767	0.138568		-7.32056	-2.86862	-11.7725		0.289698	0.0902157	0.930268		4.91317	0.0266527
Endocrine	DXCLA058		19.4085	19.9538		11.8059	51.8363	-28.2244		1.0351	0.921564	1.16262		0.338696	0.560583
Blood/blood-forming organs	DXCHA04		22.2395	21.3857		-18.4856	22.7604	-59.7315		0.951163	0.849735	1.0647		0.757461	0.384124
Anemia	DXCLA059		13.0071	12.3326		-14.6038	18.5237	-47.7312		0.940845	0.817599	1.08267		0.724625	0.394631
Coagulation	DXCLA062		6.31384	4.84988		-31.6947	-9.617	-53.7724		0.756317	0.612088	0.934531		6.73296	0.00946475
White blood	DXCLA063		5.18533	5.26559		1.73762	24.1208	-20.6456		1.01634	0.825661	1.25105		0.0233696	0.8785
Blood neoplasm	BLOODCANA		1.0896	1.20092		2.41016	13.2527	-8.43242		1.10341	0.718347	1.69489		0.202075	0.653051
Mental disorders	DXCHA05		58.0407	58.5681		11.4196	60.8648	-38.0256		1.02193	0.930197	1.12272		0.20441	0.651184
Alcohol-related disorders	DXCLA660		21.7239	20.8776		-18.3225	22.5647	-59.2097		0.950763	0.848538	1.0653		0.756899	0.384301
Substance-related disorders	DXCLA661		21.3639	22.448		23.4706	65.2103	-18.2691		1.06543	0.953086	1.19102		1.24299	0.264895
Mood disorders	DXCLA657		17.9298	19.3533		30.8207	70.2654	-8.62402		1.09845	0.976256	1.23594		2.43656	0.118536
Self injury	DXCLA662		4.0179	4.20323		4.01245	24.0736	-16.0487		1.04815	0.831247	1.32165		0.158053	0.690955
Nervous system sense organs	DXCHA06		27.8724	32.3788		97.5634	144.181	50.946		1.2391	1.12139	1.36916		17.7621	2.50315e-05
Ot hered CNS	DXCLA081		2.61699	2.95612		7.34225	24.1719	-9.48743		1.13354	0.859614	1.49475		0.789682	0.374196
Epilepsy	DXCLA083		6.16792	5.58891		-12.5354	10.7077	-35.7784		0.90057	0.737169	1.10019		1.05188	0.305074
Migraine	DXCLA084		3.9498	6.42032		53.4868	77.2809	29.6928		1.66839	1.36808	2.03463		26.0618	3.3066e-07
Nervous (PX)	PXCHA01		14.4567	15.3811		20.0133	56.0567	-16.0301		1.07557	0.945344	1.22373		1.22432	0.268514
Circulatory system	DXCHA07		39.284	41.1547		40.5019	89.8174	-8.81363		1.08093	0.983648	1.18783		2.61626	0.105773
Hrt valve dx	DXCLA096		2.9283	3.00231		1.6023	18.6904	-15.4858		1.02606	0.781573	1.34702		0.0343105	0.853048
Carditis	DXCLA097		3.27853	3.32564		1.01985	18.9905	-16.9509		1.01486	0.783455	1.31462		0.012483	0.91104
HTN	DXCLA098		23.3486	23.5566		4.50336	47.0616	-38.0549		1.01165	0.906929	1.12847		0.043184	0.835379
Htn complicn	DXCLA099		3.9498	4.48037		11.4868	32.0391	-9.06551		1.14063	0.909428	1.43061		1.2978	0.254615
Acute MI	DXCLA100		3.08396	2.63279		-9.76768	6.52845	-26.0638		0.849751	0.638471	1.13095		1.2486	0.263821
Coron athero	DXCLA101		7.57856	8.49885		19.9242	47.6637	-7.81525		1.13271	0.957747	1.33964		2.12117	0.145276
Chest pain	DXCLA102		5.13669	5.45035		6.79074	29.4615	-15.88		1.06458	0.867099	1.30704		0.357447	0.549928
Pulm hart dx	DXCLA103		2.83101	2.54042		-6.29147	9.64934	-22.2323		0.894676	0.668131	1.19804		0.55864	0.454809
Oth heart dx	DXCLA104		1.60521	2.07852		10.2471	24.2809	-3.78668		1.30111	0.93267	1.81511		2.41453	0.120214
Conduction	DXCLA105		2.724	3.09469		8.02539	25.2254	-9.17462		1.14043	0.869984	1.49494		0.906449	0.341058
Dysrhythmia	DXCLA106		10.575	12.7945		48.0521	81.1223	14.982		1.24068	1.07761	1.42841		9.02588	0.00266184
Cardia arrst	DXCLA107		1.18689	1.15473		-0.696079	10.0499	-11.442		0.972595	0.63091	1.49933		0.015835	0.899861
CHF	DXCLA108		3.89143	4.84988		20.7506	41.9478	-0.44664		1.25885	1.01016	1.56878		4.21909	0.0399717
Acute CVD	DXCLA109		2.3835	1.89376		-10.6028	3.37152	-24.5771		0.790565	0.566079	1.10407		1.90998	0.166965
Precere occl	DXCLA110		0.4767	0.646651		3.67944	11.5373	-4.17839		1.35884	0.748902	2.46552		1.02538	0.311246
Other CVD	DXCLA111		0.2724	0.277136		0.102539	5.36985	-5.16477		1.01744	0.420774	2.46017		0.00147213	0.969394
TIA	DXCLA112		0.525343	0.323326		-4.37367	1.62288	-10.3702		0.614209	0.279114	1.35161		1.49608	0.221275
Late eff CVD	DXCLA113		1.42037	1.20092		-4.75105	6.34897	-15.8511		0.843622	0.554408	1.28371		0.631761	0.42671
Perip athero	DXCLA114		2.15001	2.72517		12.4522	28.4937	-3.58936		1.27501	0.953061	1.70571		2.68952	0.10101
Aneurysm	DXCLA115		0.671272	0.646651		-0.533029	7.53635	-8.6024		0.963084	0.541179	1.71391		0.0163601	0.898223
Art embolism	DXCLA116		0.525343	0.692841		3.62633	11.7737	-4.52102		1.32106	0.744161	2.34519		0.909824	0.340161
Ot circul dx	DXCLA117		8.70707	11.455		59.4919	90.842	28.1417		1.35642	1.16867	1.57433		16.1871	5.73821e-05
Phlebitis	DXCLA118		3.23961	4.29561		22.8623	42.783	2.94165		1.34059	1.06016	1.69521		6.03139	0.0140536
Varicose vn	DXCLA119		0.418329	0.230947		-4.05681	1.08722	-9.20085		0.551034	0.218012	1.39276		1.63405	0.201144
Hemmorhoids	DXCLA120		1.53711	1.10855		-9.27853	1.56993	-20.127		0.71806	0.466213	1.10596		2.279	0.131137
Oth vein dx	DXCLA121		1.88734	2.07852		4.13902	18.3417	-10.0637		1.10345	0.795153	1.53127		0.346959	0.55584
Cardiovascular (PX)	PXCHA07		17.5698	17.9677		8.61378	47.0791	-29.8516		1.0276	0.910577	1.15967		0.194845	0.658914
Respiratory system	DXCHA08		31.3941	33.8106		52.3176	99.6313	5.00401		1.11629	1.01178	1.2316		4.81368	0.0282347
Pneumonia	DXCLA122		9.59237	11.2702		36.3251	67.688	4.96231		1.19713	1.03192	1.38878		5.65154	0.0174401
Influenza	DXCLA123		0.379414	0.415704		0.78568	7.19286	-5.6215		1.09605	0.530163	2.26594		0.0612895	0.804469
Tonsillitis	DXCLA124		0.681	0.415704		-5.74365	1.05921	-12.5465		0.608806	0.303656	1.22061		1.99514	0.157805
Bronchitis	DXCLA125		1.07987	1.01617		-1.37922	8.73854	-11.497		0.940401	0.593795	1.48932		0.0686341	0.793336
Ot up rsp in	DXCLA126		2.75319	2.77136		0.393521	16.8559	-16.0689		1.00679	0.759014	1.33545		0.00220413	0.962555
COPD	DXCLA127		8.2401	10.7159		53.6018	84.0682	23.1355		1.33652	1.14661	1.55789		13.8416	0.000198885
Asthma	DXCLA128		7.2867	6.74365		-11.7571	13.5687	-37.0829		0.920084	0.76568	1.10562		0.790041	0.374088
Asp pneumon	DXCLA129		3.16179	2.81755		-7.45267	9.32145	-24.2268		0.88797	0.672793	1.17197		0.704984	0.401114
Pleurisy	DXCLA130		7.16996	7.48268		6.77041	33.0833	-19.5425		1.04714	0.877482	1.24961		0.260912	0.609494
Adlt resp fl	DXCLA131		8.38603	8.31409		-1.55754	26.1658	-29.2808		0.990643	0.837651	1.17158		0.0120629	0.912543
Lung externl	DXCLA132		0.184843	0.323326		2.99815	8.47869	-2.48239		1.75162	0.735444	4.17187		1.64475	0.199675
Oth low resp	DXCLA133		7.44236	9.23788		38.8729	67.4739	10.272		1.26581	1.07536	1.48999		8.05901	0.0045278
Ot uppr resp	DXCLA134		3.21043	3.64896		9.49421	28.118	-9.12959		1.14177	0.88922	1.46604		1.08185	0.298284
Respiratory (PX)	PXCHA06		6.79054	6.5127		-6.01527	18.8296	-30.8601		0.956234	0.792977	1.1531		0.219544	0.639388
Digestive system	DXCHA09		41.2491	44.6651		73.9559	123.757	24.1551		1.14966	1.04716	1.2622		8.57468	0.0034087
Intest infct	DXCLA135		2.03327	2.12471		1.97967	16.3968	-12.4374		1.04595	0.757526	1.44418		0.0744894	0.784909
Teeth dx	DXCLA136		2.36404	2.95612		12.8185	29.5226	-3.88567		1.25808	0.951445	1.66354		2.6052	0.106514
Mouth dx	DXCLA137		1.0215	0.923788		-2.11548	7.57131	-11.8023		0.903452	0.558793	1.46069		0.171692	0.678613
Esophgeal dx	DXCLA138		12.0342	13.0254		21.4586	55.0393	-12.1221		1.0947	0.953076	1.25736		1.63924	0.20043
Gasduo ulcer	DXCLA139		2.5878	3.4642		18.9741	36.9268	1.02146		1.35082	1.04099	1.75287		5.1534	0.0232009
Gastritis	DXCLA140		3.12287	4.52656		30.3898	50.6983	10.0814		1.4708	1.16731	1.85319		10.8287	0.000999401
Ot dx stomch	DXCLA141		2.60726	3.09469		10.5529	27.6965	-6.59076		1.19292	0.909	1.56553		1.62183	0.202836
Appendicitis	DXCLA142		6.22629	6.23557		0.200895	24.4611	-24.0593		1.00159	0.826868	1.21323		0.000263646	0.987045
Abdom hernia	DXCLA143		4.77673	5.40416		13.5838	36.0528	-8.88522		1.13885	0.925742	1.40103		1.51479	0.218409
Ulcerat col	DXCLA144		0.924214	0.646651		-6.00924	2.32593	-14.3444		0.697722	0.397344	1.22517		1.58669	0.2078
Int obstruct	DXCLA145		4.31949	5.72748		30.4831	53.3189	7.64731		1.34577	1.09665	1.65148		8.13801	0.00433467
Diverticulos	DXCLA146		2.724	2.77136		1.02539	17.4731	-15.4223		1.01788	0.767179	1.35051		0.0150935	0.902221
Anal/rectal	DXCLA147		0.924214	0.692841		-5.00924	3.55027	-13.5688		0.747907	0.433004	1.29182		1.09261	0.295893
Peritonitis	DXCLA148		2.1111	2.26328		3.29468	18.1331	-11.5437		1.07375	0.784772	1.46915		0.197964	0.656369
Biliary dx	DXCLA149		4.99076	7.75982		59.9501	85.9957	33.9045		1.60151	1.33669	1.9188		26.5053	2.62817e-07
Oth liver dx	DXCLA151		9.76749	11.6397		40.5339	72.3111	8.75667		1.21693	1.05099	1.40908		6.90737	0.00858411
Pancreas dx	DXCLA152		3.66767	4.01848		7.5949	27.1571	-11.9673		1.09965	0.866864	1.39495		0.613038	0.433646
GI hemorrhag	DXCLA153		5.46746	5.95843		10.6295	34.2215	-12.9624		1.09549	0.899406	1.33432		0.821902	0.364625
Gastroent	DXCLA154		1.53711	2.07852		11.7215	25.714	-2.27109		1.3597	0.97316	1.89977		3.2664	0.0707126
Other GI dx	DXCLA155		13.046	14.9654		41.5538	77.0098	6.09773		1.17301	1.02869	1.33759		5.68389	0.0171213
Digestive (PX)	PXCHA09		23.047	24.2032		25.0327	67.8867	-17.8214		1.06619	0.956532	1.18842		1.33979	0.247072
Gastro-intestinal neoplasm	GICANA		1.7706	1.93995		3.6665	17.4028	-10.0698		1.09754	0.782163	1.54008		0.290137	0.590133
Genitourinary system	DXCHA10		19.8366	21.6628		39.5385	80.6477	-1.57077		1.11752	0.997955	1.25142		3.70611	0.0542135
Urinary (PX)	PXCHA10		3.80387	3.60277		-4.35383	14.4331	-23.1408		0.945157	0.737861	1.21069		0.199394	0.65521
Skin, subcutaneous tissue	DXCHA12		16.2564	19.1686		63.048	102.127	23.9692		1.22162	1.0844	1.3762		10.8685	0.000978133
Musculoskel connective tissue	DXCHA13		34.2057	38.8915		101.447	150.139	52.7558		1.22417	1.11264	1.34689		17.2536	3.27082e-05
Musculoskeletal (PX)	PXCHA14		31.4719	35.3811		84.6326	132.375	36.8904		1.19222	1.08153	1.31423		12.5265	0.000401228
Integumentary (PX)	PXCHA15		13.5324	16.3048		60.0226	96.628	23.4172		1.24478	1.09603	1.41372		11.4056	0.000732242
Congenital anomaly	DXCHA14		3.3369	2.81755		-11.2439	5.6155	-28.1033		1.3131	1.11896	1.54093		1.53548	0.215292
Injury	INJDXA		64.588	67.8522		70.6699	117.732	23.6076		0.836916	0.583665	1.20005		8.39236	0.00376801

## Sheet: DXCHMLS20
	Variable				Per 10,000			Excess Cases				Adj Rel Risk					CMH Statistics					CMH Chi-Sq			BD Chi-Sq
Condition	Name		Area		1950	1970		N	LCL	UCL		Ratio	LCL	UCL	Sig		Ratio	LCL	UCL	Sig		Value	P-Val		Value	P-Val
DXLABEL		_NAME_	AREA	COL1	_1950	_1970	COL2	ARISKN	ARISKNL	ARISKNU	COL3	_MHRRC1_	L_MHRRC1	U_MHRRC1	_MHRRC1SIG	COL4	_MHOR_	L_MHOR	U_MHOR	_MHORSIG	COL5	_CMHCOR_	P_CMHCOR	COL6	_BDCHI_	P_BDCHI
Person	PERSON	ENRATE	ROC		259.422	213.203
		EYRATE	Willits		300.453	256.213		318.543	221.989	415.097		1.17254	1.12016	1.22736	1		1.17761	1.12354	1.23429	1		46.5696	8.84227e-12		0.535593	0.464265
		XP2_FISH	Exact P		4.58959e-07	7.66897e-06
		ARiskN	Attr Cases		195.832	122.711
		_RRC1_	RR		1.15816	1.20173
Discharges	DISTOT	ENRATE	ROC		776.942	456.302
		EYRATE	Willits		895.701	546.774		824.937	670.544	979.331		1.16467	1.13355	1.19665	1		1.17909	1.14493	1.21426	1		120.923	3.97241e-28		1.09586	0.295176
		XP2_FISH	Exact P		3.36398e-18	7.16323e-11
		ARiskN	Attr Cases		566.811	258.126
		_RRC1_	RR		1.15285	1.19827
Days	LOS	ENRATE	ROC		4095.45	2520.49
		EYRATE	Willits		4718.4	3209.49		4939.06	4654	5224.12		1.18477	1.17387	1.19577	1		1.32484	1.30391	1.3461	1		1206.68	2.15312e-264		24.7392	6.56362e-07
		XP2_FISH	Exact P		4.71736e-141	9.5723e-127
		ARiskN	Attr Cases		2973.26	1965.8
		_RRC1_	RR		1.15211	1.27336
White non-Hispanic	RACEDOF1	ENRATE	ROC		213.532	160.401
		EYRATE	Willits		266.929	212.751		404.211	314.517	493.906		1.27374	1.21224	1.33837	1		1.28076	1.21744	1.34738	1		91.939	8.93895e-22		1.13983	0.285689
		XP2_FISH	Exact P		1.10502e-12	8.82422e-10
		ARiskN	Attr Cases		254.852	149.359
		_RRC1_	RR		1.25006	1.32637
Hispanic all-race	RACEDOF3	ENRATE	ROC		31.1472	36.5116
		EYRATE	Willits		20.3235	29.0912		-72.8308	-102.216	-43.4452		0.712008	0.609816	0.831326	-1		0.711317	0.608983	0.830847	-1		18.6546	1.56667e-05		1.58322	0.208298
		XP2_FISH	Exact P		3.5001e-05	0.0514474
		ARiskN	Attr Cases		-51.6595	-21.1713
		_RRC1_	RR		0.652498	0.796765
Public payor (Any)	PAYPUBA	ENRATE	ROC		144.736	130.069
		EYRATE	Willits		174.112	175.248		269.103	193.299	344.908		1.25348	1.18172	1.32961	1		1.25798	1.18476	1.33573	1		56.5146	5.57837e-14		3.29644	0.0694303
		XP2_FISH	Exact P		1.74321e-06	5.06401e-09
		ARiskN	Attr Cases		140.202	128.901
		_RRC1_	RR		1.20296	1.34735
ER admission (Any)	SRCERA	ENRATE	ROC		178.189	144.611
		EYRATE	Willits		198.416	185.062		211.948	131.862	292.034		1.16788	1.10472	1.23465	1		1.1712	1.10668	1.23949	1		29.9378	4.46137e-08		5.44946	0.0195744
		XP2_FISH	Exact P		0.00252966	5.25837e-07
		ARiskN	Attr Cases		96.5377	115.411
		_RRC1_	RR		1.11351	1.27972
Out-of-county admission (Any)	OOCA	ENRATE	ROC		135.967	99.3615
		EYRATE	Willits		146.036	102.345		56.5696	-9.64523	122.784		1.06065	0.991364	1.13478	0		1.06147	0.991234	1.13667	0		2.91758	0.0876194		0.31088	0.577141
		XP2_FISH	Exact P		0.0836906	0.627914
		ARiskN	Attr Cases		48.058	8.51166
		_RRC1_	RR		1.07406	1.03002
In-hospital death	DISPND	ENRATE	ROC		13.7214	2.99582
		EYRATE	Willits		12.9903	4.55645		0.96305	-17.4478	19.3739		1.01312	0.79224	1.29559	0		1.01314	0.792008	1.29601	0		0.0107986	0.917236		1.95618	0.161922
		XP2_FISH	Exact P		0.73612	0.2075
		ARiskN	Attr Cases		-3.48956	4.45261
		_RRC1_	RR		0.946716	1.52093
High number of conditions	TOTCONDH	ENRATE	ROC		65.0917	44.2508
		EYRATE	Willits		84.0178	67.6457		157.078	106.444	207.713		1.35961	1.24338	1.4867	1		1.36248	1.24516	1.49086	1		45.6929	1.38323e-11		2.96041	0.0853263
		XP2_FISH	Exact P		6.37996e-06	4.46214e-07
		ARiskN	Attr Cases		90.3305	66.748
		_RRC1_	RR		1.29076	1.52869
Infectious/parasitic	DXCHA01	ENRATE	ROC		79.0777	40.0692
		EYRATE	Willits		96.3795	55.0279		125.257	73.4174	177.096		1.25477	1.15024	1.36881	1		1.257	1.15144	1.37225	1		26.2327	3.02658e-07		1.33414	0.248069
		XP2_FISH	Exact P		0.000152849	0.000519424
		ARiskN	Attr Cases		82.5781	42.6787
		_RRC1_	RR		1.2188	1.37332
Septicemia	DXCLA002	ENRATE	ROC		22.491	7.6768
		EYRATE	Willits		22.4187	10.1644		6.75217	-17.9587	31.463		1.05233	0.876267	1.26378	0		1.05244	0.876026	1.26438	0		0.298223	0.584999		1.51102	0.218984
		XP2_FISH	Exact P		1	0.173993
		ARiskN	Attr Cases		-0.345152	7.09732
		_RRC1_	RR		0.996785	1.32404
Other bacterial infect	DXCLA003	ENRATE	ROC		36.5526	22.0942
		EYRATE	Willits		39.5994	32.2456		43.5046	8.30557	78.7036		1.18333	1.04062	1.3456	1		1.18402	1.04073	1.34703	1		6.60441	0.0101726		4.46316	0.0346334
		XP2_FISH	Exact P		0.306202	0.00180768
		ARiskN	Attr Cases		14.5416	28.963
		_RRC1_	RR		1.08335	1.45946
Mycoses	DXCLA004	ENRATE	ROC		11.34	4.11926
		EYRATE	Willits		16.3426	7.36041		33.1237	12.5015	53.7459		1.50292	1.20387	1.87625	1		1.50366	1.20409	1.87776	1		13.1293	0.000290711		0.585784	0.444054
		XP2_FISH	Exact P		0.00518297	0.0242104
		ARiskN	Attr Cases		23.8764	9.24734
		_RRC1_	RR		1.44115	1.78683
Hepatitis	DXCLA006	ENRATE	ROC		26.4978	5.05545
		EYRATE	Willits		34.1519	7.71091		44.1075	15.7213	72.4936		1.3131	1.11896	1.54093	1		1.31409	1.11926	1.54284	1		11.1982	0.00081878		0.43175	0.511132
		XP2_FISH	Exact P		0.00444913	0.0967515
		ARiskN	Attr Cases		36.5312	7.57628
		_RRC1_	RR		1.28886	1.52527
Viral infect	DXCLA007	ENRATE	ROC		6.27481	3.74478
		EYRATE	Willits		4.60945	4.20595		-6.63263	-19.2265	5.96124		0.836916	0.583665	1.20005	0		0.836842	0.583502	1.20018	0		0.939969	0.332286		1.20308	0.272707
		XP2_FISH	Exact P		0.188027	0.741282
		ARiskN	Attr Cases		-7.9484	1.31577
		_RRC1_	RR		0.734597	1.12315
Other infect	DXCLA008	ENRATE	ROC		10.5462	5.24269
		EYRATE	Willits		20.114	9.11289		56.7071	34.0594	79.3548		1.86844	1.52219	2.29347	1		1.86997	1.52295	2.29607	1		36.894	1.24727e-09		0.135344	0.712954
		XP2_FISH	Exact P		2.58116e-07	0.0163414
		ARiskN	Attr Cases		45.665	11.0421
		_RRC1_	RR		1.90722	1.73821
STI	DXCLA009	ENRATE	ROC		0.3024	0.187239
		EYRATE	Willits		0.838082	0.700967		4.02247	-0.91853	8.96348		3.03447	1.12244	8.20356	1		3.03464	1.12234	8.20517	1		5.29745	0.0213566		0.0750678	0.784096
		XP2_FISH	Exact P		0.0974479	0.166927
		ARiskN	Attr Cases		2.5567	1.46577
		_RRC1_	RR		2.77143	3.7437
Immunization/screening	DXCLA010	ENRATE	ROC		13.3812	7.36474
		EYRATE	Willits		18.2283	11.2159		34.1218	11.4288	56.8148		1.40207	1.1469	1.714	1		1.40273	1.14708	1.71536	1		10.9726	0.000924679		0.229512	0.631886
		XP2_FISH	Exact P		0.0117169	0.0395757
		ARiskN	Attr Cases		23.1341	10.9877
		_RRC1_	RR		1.36223	1.52292
Neoplasm	DXCHA02	ENRATE	ROC		33.4908	8.42576
		EYRATE	Willits		38.9708	12.6179		38.1154	6.8629	69.3679		1.20735	1.04451	1.39559	1		1.20809	1.04462	1.39715	1		6.51462	0.0106991		1.52881	0.216291
		XP2_FISH	Exact P		0.0613869	0.0414781
		ARiskN	Attr Cases		26.1549	11.9605
		_RRC1_	RR		1.16363	1.49753
Gender-based neoplasm	REPROCAA	ENRATE	ROC		3.2508	0.811369
		EYRATE	Willits		3.98089	0.700992		3.16965	-6.47282	12.8121		1.17769	0.735446	1.88585	0		1.17775	0.735377	1.88624	0		0.464544	0.495508		0.191479	0.661689
		XP2_FISH	Exact P		0.415667	1
		ARiskN	Attr Cases		3.48457	-0.314917
		_RRC1_	RR		1.22459	0.863962
Benign neoplasm	BENIGNA	ENRATE	ROC		9.82801	2.871
		EYRATE	Willits		10.476	4.90694		8.90163	-7.9422	25.7455		1.16172	0.887508	1.52066	0		1.16188	0.887386	1.52127	0		1.19294	0.274738		1.93067	0.164685
		XP2_FISH	Exact P		0.692769	0.101237
		ARiskN	Attr Cases		3.09287	5.80875
		_RRC1_	RR		1.06594	1.70914
Endocr Nutri Metab Immun	DXCHA03	ENRATE	ROC		126.517	57.1703
		EYRATE	Willits		153.369	69.7487		164.048	100.391	227.705		1.2139	1.13134	1.30249	1		1.21684	1.13302	1.30686	1		29.1364	6.74563e-08		0.00310121	0.95559
		XP2_FISH	Exact P		3.37744e-06	0.0118522
		ARiskN	Attr Cases		128.161	35.8874
		_RRC1_	RR		1.21224	1.22002
Thyroid disorder	DXCLA048	ENRATE	ROC		9.26101	3.18306
		EYRATE	Willits		9.00939	5.95843		6.71746	-9.6265	23.0614		1.12632	0.85354	1.48629	0		1.12643	0.8534	1.48682	0		0.707671	0.400218		4.1495	0.0416469
		XP2_FISH	Exact P		0.934756	0.0279118
		ARiskN	Attr Cases		-1.20095	7.9184
		_RRC1_	RR		0.97283	1.87192
Diabetes w/o cx	DXCLA049	ENRATE	ROC		34.776	8.98747
		EYRATE	Willits		46.3041	17.5248		79.3788	45.1886	113.569		1.41439	1.23815	1.61572	1		1.41616	1.23902	1.61862	1		26.314	2.90181e-07		4.49303	0.0340334
		XP2_FISH	Exact P		0.00020265	0.000116717
		ARiskN	Attr Cases		55.0209	24.3578
		_RRC1_	RR		1.33149	1.94991
Diabetes w cx	DXCLA050	ENRATE	ROC		16.821	4.74339
		EYRATE	Willits		18.0188	9.46339		19.1833	-3.13731	41.5039		1.2047	0.983184	1.47613	0		1.20505	0.98312	1.47707	0		3.23592	0.0720397		6.17379	0.0129657
		XP2_FISH	Exact P		0.546317	0.00344504
		ARiskN	Attr Cases		5.71665	13.4666
		_RRC1_	RR		1.07121	1.99507
Other endocrine	DXCLA051	ENRATE	ROC		6.76621	2.30928
		EYRATE	Willits		7.96178	6.30893		17.1176	1.56635	32.6689		1.44068	1.07401	1.93253	1		1.44102	1.07398	1.93348	1		6.00156	0.0142932		6.41908	0.0112901
		XP2_FISH	Exact P		0.346121	0.000974699
		ARiskN	Attr Cases		5.70625	11.4114
		_RRC1_	RR		1.1767	2.73199
Nutritional	DXCLA052	ENRATE	ROC		20.2608	5.49235
		EYRATE	Willits		24.0949	9.81389		30.6289	5.61341	55.6445		1.27271	1.06146	1.526	1		1.27332	1.06155	1.52733	1		6.81242	0.00905258		2.9021	0.0884642
		XP2_FISH	Exact P		0.0911631	0.00935176
		ARiskN	Attr Cases		18.2992	12.3298
		_RRC1_	RR		1.18923	1.78683
Hyperlipidemia	DXCLA053	ENRATE	ROC		44.226	6.99026
		EYRATE	Willits		60.761	11.9169		92.974	55.5971	130.351		1.40249	1.24198	1.58375	1		1.40478	1.24319	1.58737	1		30.0062	4.30666e-08		1.08206	0.298238
		XP2_FISH	Exact P		2.46372e-06	0.0103826
		ARiskN	Attr Cases		78.9179	14.0561
		_RRC1_	RR		1.37387	1.70478
Immunity	DXCLA057	ENRATE	ROC		1.5876	0.436891
		EYRATE	Willits		0.419032	0.700992		-4.82396	-9.45744	-0.190471		0.453635	0.163794	1.25636	0		0.45361	0.163737	1.25666	0		2.43617	0.118565		3.40473	0.0650098
		XP2_FISH	Exact P		0.0559853	0.633309
		ARiskN	Attr Cases		-5.57746	0.753506
		_RRC1_	RR		0.263941	1.6045
Endocrine	DXCLA058	ENRATE	ROC		58.6657	27.649
		EYRATE	Willits		72.0751	30.8436		73.1153	29.5752	116.655		1.20369	1.08513	1.33521	1		1.20498	1.0856	1.33749	1		12.3053	0.00045168		0.552219	0.457412
		XP2_FISH	Exact P		0.000684535	0.362558
		ARiskN	Attr Cases		64.0005	9.11474
		_RRC1_	RR		1.22857	1.11554
Blood/blood-forming organs	DXCHA04	ENRATE	ROC		68.2669	29.9582
		EYRATE	Willits		73.3322	39.606		51.702	6.42891	96.9751		1.12579	1.01911	1.24363	1		1.12663	1.0192	1.24538	1		5.44499	0.0196245		3.01157	0.0826724
		XP2_FISH	Exact P		0.218252	0.00964012
		ARiskN	Attr Cases		24.1759	27.5261
		_RRC1_	RR		1.0742	1.32204
Anemia	DXCLA059	ENRATE	ROC		41.769	14.4798
		EYRATE	Willits		43.7898	20.3288		26.3323	-8.12848	60.7932		1.10951	0.973176	1.26495	0		1.10995	0.973053	1.26611	0		2.4151	0.120171		3.14746	0.0760451
		XP2_FISH	Exact P		0.53872	0.0263012
		ARiskN	Attr Cases		9.64472	16.6876
		_RRC1_	RR		1.04838	1.40394
Coagulation	DXCLA062	ENRATE	ROC		20.7522	6.2413
		EYRATE	Willits		19.0664	4.90694		-11.8533	-33.8385	10.132		0.898529	0.731256	1.10407	0		0.898357	0.730859	1.10424	0		1.03749	0.308407		0.257746	0.611673
		XP2_FISH	Exact P		0.475137	0.512195
		ARiskN	Attr Cases		-8.0462	-3.80706
		_RRC1_	RR		0.918763	0.786205
White blood	DXCLA063	ENRATE	ROC		14.8176	8.80023
		EYRATE	Willits		16.3426	12.6179		18.1705	-4.26562	40.6067		1.18974	0.972055	1.45617	0		1.19003	0.97199	1.45699	0		2.84618	0.0915914		1.37577	0.240824
		XP2_FISH	Exact P		0.441183	0.0583742
		ARiskN	Attr Cases		7.27849	10.8921
		_RRC1_	RR		1.10292	1.43381
Blood neoplasm	BLOODCANA	ENRATE	ROC		3.2508	1.62274
		EYRATE	Willits		4.39993	1.75248		5.85473	-4.81106	16.5205		1.29053	0.842341	1.97719	0		1.29064	0.842295	1.97763	0		1.38036	0.24004		0.171846	0.678476
		XP2_FISH	Exact P		0.225234	0.803251
		ARiskN	Attr Cases		5.48457	0.370165
		_RRC1_	RR		1.35349	1.07995
Mental disorders	DXCHA05	ENRATE	ROC		155.056	116.338
		EYRATE	Willits		182.283	139.497		196.026	121.741	270.311		1.18287	1.11387	1.25616	1		1.18602	1.11571	1.26076	1		30.0073	4.30428e-08		0.0830233	0.773241
		XP2_FISH	Exact P		1.76177e-05	0.00115437
		ARiskN	Attr Cases		129.95	66.0765
		_RRC1_	RR		1.1756	1.19907
Alcohol-related disorders	DXCLA660	ENRATE	ROC		61.3873	38.0095
		EYRATE	Willits		68.3037	44.1625		50.5659	5.82856	95.3032		1.12598	1.01804	1.24538	1		1.12677	1.01812	1.24701	1		5.32871	0.0209769		0.140029	0.708252
		XP2_FISH	Exact P		0.0824469	0.134357
		ARiskN	Attr Cases		33.0109	17.555
		_RRC1_	RR		1.11267	1.16188
Substance-related disorders	DXCLA661	ENRATE	ROC		52.8445	49.8056
		EYRATE	Willits		65.1609	61.3368		91.6837	45.5782	137.789		1.23251	1.11751	1.35935	1		1.234	1.11819	1.36182	1		17.5485	2.80077e-05		0.000162219	0.989838
		XP2_FISH	Exact P		0.00106596	0.0135703
		ARiskN	Attr Cases		58.784	32.8997
		_RRC1_	RR		1.23307	1.23152
Mood disorders	DXCLA657	ENRATE	ROC		47.25	37.0109
		EYRATE	Willits		61.18	44.513		87.8891	45.1326	130.646		1.2654	1.13836	1.40661	1		1.26689	1.13905	1.40907	1		19.0888	1.24775e-05		0.400233	0.526969
		XP2_FISH	Exact P		0.000107836	0.0605697
		ARiskN	Attr Cases		66.485	21.4042
		_RRC1_	RR		1.29481	1.2027
Self injury	DXCLA662	ENRATE	ROC		9.22321	10.5478
		EYRATE	Willits		10.6856	14.0198		16.8855	-3.11963	36.8907		1.22791	0.978721	1.54055	0		1.22819	0.978674	1.54131	0		3.15804	0.075554		0.346454	0.556127
		XP2_FISH	Exact P		0.331598	0.121169
		ARiskN	Attr Cases		6.97947	9.90607
		_RRC1_	RR		1.15855	1.32917
Nervous system sense organs	DXCHA06	ENRATE	ROC		82.1017	43.2522
		EYRATE	Willits		108.113	64.8418		185.742	130.785	240.7		1.36055	1.25318	1.47711	1		1.36411	1.25549	1.48212	1		54.2306	1.78284e-13		1.79479	0.180344
		XP2_FISH	Exact P		3.83069e-08	2.18927e-06
		ARiskN	Attr Cases		124.145	61.5971
		_RRC1_	RR		1.31681	1.49915
Ot hered CNS	DXCLA081	ENRATE	ROC		8.39161	2.93341
		EYRATE	Willits		9.42843	6.65942		15.5792	-1.12736	32.2858		1.32207	1.00682	1.73604	1		1.32236	1.00677	1.73688	1		4.0613	0.0438767		5.04562	0.0246883
		XP2_FISH	Exact P		0.495661	0.00496294
		ARiskN	Attr Cases		4.94853	10.6307
		_RRC1_	RR		1.12355	2.2702
Epilepsy	DXCLA083	ENRATE	ROC		17.4636	10.735
		EYRATE	Willits		18.4378	11.5664		7.02151	-16.2736	30.3166		1.06161	0.874162	1.28926	0		1.06171	0.873966	1.2898	0		0.363902	0.546347		0.00828181	0.927489
		XP2_FISH	Exact P		0.635181	0.696181
		ARiskN	Attr Cases		4.64965	2.37186
		_RRC1_	RR		1.05578	1.07744
Migraine	DXCLA084	ENRATE	ROC		11.4156	6.49095
		EYRATE	Willits		20.114	15.0713		65.9962	41.8432	90.1493		1.90422	1.5709	2.30827	1		1.90593	1.57178	2.31111	1		44.5218	2.51544e-11		1.63718	0.200713
		XP2_FISH	Exact P		3.72006e-06	1.36636e-05
		ARiskN	Attr Cases		41.5156	24.4807
		_RRC1_	RR		1.76197	2.3219
Nervous (PX)	PXCHA01	ENRATE	ROC		42.3738	22.7807
		EYRATE	Willits		54.2658	25.9367		65.7624	27.591	103.934		1.24603	1.10672	1.40288	1		1.2472	1.10716	1.40496	1		13.2662	0.000270238		0.666892	0.414137
		XP2_FISH	Exact P		0.000480981	0.316739
		ARiskN	Attr Cases		56.7581	9.00424
		_RRC1_	RR		1.28064	1.13854
Circulatory system	DXCHA07	ENRATE	ROC		128.331	40.1316
		EYRATE	Willits		152.95	56.4298		164.002	101.764	226.24		1.22564	1.14043	1.31722	1		1.2288	1.14225	1.32189	1		30.686	3.03345e-08		2.85323	0.0911905
		XP2_FISH	Exact P		2.14128e-05	0.000171508
		ARiskN	Attr Cases		117.501	46.5006
		_RRC1_	RR		1.19184	1.40612
Hrt valve dx	DXCLA096	ENRATE	ROC		9.97921	2.30928
		EYRATE	Willits		11.7332	3.15446		10.7826	-6.15621	27.7214		1.19892	0.917132	1.56728	0		1.19913	0.917036	1.568	0		1.76597	0.183882		0.140736	0.707551
		XP2_FISH	Exact P		0.276222	0.408221
		ARiskN	Attr Cases		8.37123	2.41139
		_RRC1_	RR		1.17576	1.36599
Carditis	DXCLA097	ENRATE	ROC		10.584	3.55754
		EYRATE	Willits		12.9903	3.50496		11.3346	-6.50318	29.1724		1.18677	0.920258	1.53047	0		1.18698	0.92017	1.53117	0		1.74529	0.18647		0.353582	0.552093
		XP2_FISH	Exact P		0.15269	1
		ARiskN	Attr Cases		11.4846	-0.150022
		_RRC1_	RR		1.22735	0.98522
HTN	DXCLA098	ENRATE	ROC		80.4385	16.9763
		EYRATE	Willits		91.351	25.9367		77.648	30.3173	124.979		1.17967	1.07258	1.29746	1		1.18119	1.07312	1.30015	1		11.5981	0.000660181		4.41433	0.0356383
		XP2_FISH	Exact P		0.0164806	0.00197913
		ARiskN	Attr Cases		52.0832	25.5648
		_RRC1_	RR		1.13566	1.52781
Htn complicn	DXCLA099	ENRATE	ROC		14.2506	1.80998
		EYRATE	Willits		17.5997	4.55645		23.8206	3.2622	44.379		1.32568	1.0625	1.65405	1		1.32622	1.06254	1.65533	1		6.27428	0.0122503		4.16177	0.0413462
		XP2_FISH	Exact P		0.08048	0.00831793
		ARiskN	Attr Cases		15.9847	7.83595
		_RRC1_	RR		1.23502	2.51741
Acute MI	DXCLA100	ENRATE	ROC		11.3022	1.12343
		EYRATE	Willits		11.9427	0.700943		1.85131	-14.456	18.1586		1.03235	0.781988	1.36287	0		1.03239	0.781775	1.36333	0		0.0504737	0.822241		0.492248	0.482926
		XP2_FISH	Exact P		0.712378	0.757184
		ARiskN	Attr Cases		3.05681	-1.20549
		_RRC1_	RR		1.05667	0.623929
Coron athero	DXCLA101	ENRATE	ROC		28.4634	1.62274
		EYRATE	Willits		37.5042	1.75248		43.5199	15.2122	71.8276		1.30978	1.1157	1.53762	1		1.31091	1.11604	1.5398	1		10.9366	0.000942821		0.163175	0.68625
		XP2_FISH	Exact P		0.00119154	0.803251
		ARiskN	Attr Cases		43.1497	0.370165
		_RRC1_	RR		1.31763	1.07995
Chest pain	DXCLA102	ENRATE	ROC		18.1062	3.05824
		EYRATE	Willits		22.8377	3.15446		22.8572	0.0955161	45.6189		1.2402	1.01602	1.51385	1		1.24071	1.01603	1.51507	1		4.49446	0.0340049		0.28548	0.593132
		XP2_FISH	Exact P		0.0335666	0.855644
		ARiskN	Attr Cases		22.5826	0.274542
		_RRC1_	RR		1.26132	1.03146
Pulm hart dx	DXCLA103	ENRATE	ROC		9.41221	2.62135
		EYRATE	Willits		10.8951	1.05149		2.59844	-13.127	18.3239		1.0494	0.786736	1.39977	0		1.04945	0.786575	1.40018	0		0.107645	0.742842		3.21097	0.073146
		XP2_FISH	Exact P		0.336136	0.143678
		ARiskN	Attr Cases		7.07741	-4.47896
		_RRC1_	RR		1.15755	0.401125
Oth heart dx	DXCLA104	ENRATE	ROC		5.55661	1.12343
		EYRATE	Willits		8.38082	1.75248		15.2742	1.37083	29.1775		1.51384	1.08889	2.10465	1		1.51424	1.08891	2.1057	1		6.17021	0.0129919		0.00389617	0.950229
		XP2_FISH	Exact P		0.0249294	0.378783
		ARiskN	Attr Cases		13.4794	1.79473
		_RRC1_	RR		1.50826	1.55993
Conduction	DXCLA105	ENRATE	ROC		9.79021	1.31067
		EYRATE	Willits		12.7808	2.10298		16.5338	-0.554022	33.6216		1.32766	1.01716	1.73294	1		1.32806	1.01715	1.73399	1		4.3763	0.0364421		0.18149	0.670096
		XP2_FISH	Exact P		0.0622612	0.284351
		ARiskN	Attr Cases		14.2733	2.26052
		_RRC1_	RR		1.30546	1.6045
Dysrhythmia	DXCLA106	ENRATE	ROC		33.7554	12.1081
		EYRATE	Willits		46.9326	18.5763		81.3464	46.7835	115.909		1.41581	1.24116	1.61503	1		1.41756	1.24205	1.61787	1		27.0444	1.98834e-07		0.322278	0.570242
		XP2_FISH	Exact P		2.05688e-05	0.00747017
		ARiskN	Attr Cases		62.8921	18.4543
		_RRC1_	RR		1.39037	1.5342
Cardia arrst	DXCLA107	ENRATE	ROC		4.158	0.748956
		EYRATE	Willits		4.39993	1.40198		3.01783	-7.5279	13.5636		1.13743	0.739794	1.74878	0		1.13748	0.739685	1.74922	0		0.344719	0.557118		0.852095	0.35596
		XP2_FISH	Exact P		0.807957	0.286796
		ARiskN	Attr Cases		1.15468	1.86315
		_RRC1_	RR		1.05818	1.87192
CHF	DXCLA108	ENRATE	ROC		13.8726	2.05963
		EYRATE	Willits		20.114	3.15446		32.9125	11.6414	54.1836		1.45657	1.17511	1.80546	1		1.45743	1.17536	1.8072	1		11.9193	0.00055554		0.0190578	0.890201
		XP2_FISH	Exact P		0.00185567	0.277613
		ARiskN	Attr Cases		29.7888	3.12367
		_RRC1_	RR		1.44991	1.53157
Acute CVD	DXCLA109	ENRATE	ROC		8.35381	1.49791
		EYRATE	Willits		7.54274	2.1029		-2.1449	-15.9931	11.7033		0.951499	0.685983	1.31979	0		0.951465	0.685791	1.32006	0		0.0887189	0.765812		0.820775	0.364954
		XP2_FISH	Exact P		0.664309	0.443253
		ARiskN	Attr Cases		-3.87106	1.72616
		_RRC1_	RR		0.902911	1.40389
Precere occl	DXCLA110	ENRATE	ROC		1.7766	0.124826
		EYRATE	Willits		2.72377	0.700967		6.16448	-1.81858	14.1475		1.69801	0.952447	3.02718	0		1.69819	0.952365	3.0281	0		3.29708	0.0694033		1.71562	0.190258
		XP2_FISH	Exact P		0.205757	0.111028
		ARiskN	Attr Cases		4.52064	1.64385
		_RRC1_	RR		1.53313	5.61555
Other CVD	DXCLA111	ENRATE	ROC		0.982801	0.187238
		EYRATE	Willits		1.46661	0.700943		3.77494	-2.40456	9.95444		1.72288	0.815763	3.63869	0		1.72298	0.815658	3.63959	0		2.08443	0.148808		0.873724	0.349926
		XP2_FISH	Exact P		0.332979	0.166934
		ARiskN	Attr Cases		2.30919	1.46575
		_RRC1_	RR		1.49228	3.7436
TIA	DXCLA112	ENRATE	ROC		1.9278	0.24965
		EYRATE	Willits		1.46664	0.700943		-0.913341	-7.35018	5.5235		0.908137	0.44893	1.83707	0		0.908125	0.44884	1.83738	0		0.0719175	0.788565		2.08045	0.149197
		XP2_FISH	Exact P		0.58749	0.226248
		ARiskN	Attr Cases		-2.20101	1.28767
		_RRC1_	RR		0.760786	2.8077
Late eff CVD	DXCLA113	ENRATE	ROC		5.02741	0.811369
		EYRATE	Willits		5.23802	0.700967		0.690203	-10.3496	11.73		1.02621	0.680697	1.54709	0		1.02622	0.680574	1.5474	0		0.0152545	0.901704		0.0563402	0.812377
		XP2_FISH	Exact P		0.825116	1
		ARiskN	Attr Cases		1.0052	-0.314998
		_RRC1_	RR		1.04189	0.863931
Perip athero	DXCLA114	ENRATE	ROC		8.05141	0.499304
		EYRATE	Willits		11.3141	1.75248		19.1477	3.21022	35.0851		1.48061	1.11117	1.97288	1		1.48114	1.11122	1.97419	1		7.27223	0.00700287		2.55401	0.110014
		XP2_FISH	Exact P		0.0328706	0.0351943
		ARiskN	Attr Cases		15.5722	3.57544
		_RRC1_	RR		1.40523	3.50984
Aneurysm	DXCLA115	ENRATE	ROC		2.5326	0.187238
		EYRATE	Willits		2.51425	1.05145		2.37817	-5.76751	10.5238		1.18879	0.680795	2.07583	0		1.18883	0.680677	2.07636	0		0.370649	0.54265		4.73463	0.0295612
		XP2_FISH	Exact P		1	0.0483014
		ARiskN	Attr Cases		-0.0876054	2.46577
		_RRC1_	RR		0.992752	5.61559
Art embolism	DXCLA116	ENRATE	ROC		1.8144	0.374478
		EYRATE	Willits		2.72377	0.700992		5.2718	-2.74951	13.2931		1.54198	0.870328	2.73196	0		1.54212	0.870278	2.7326	0		2.23687	0.134754		0.0638823	0.800462
		XP2_FISH	Exact P		0.210271	0.346474
		ARiskN	Attr Cases		4.34022	0.931577
		_RRC1_	RR		1.50119	1.87192
Ot circul dx	DXCLA117	ENRATE	ROC		27.9342	9.73643
		EYRATE	Willits		40.4375	19.2773		86.8965	54.3321	119.461		1.53953	1.33788	1.77159	1		1.54153	1.33896	1.77474	1		36.822	1.29421e-09		3.15473	0.075707
		XP2_FISH	Exact P		9.29627e-06	4.33073e-05
		ARiskN	Attr Cases		59.6755	27.221
		_RRC1_	RR		1.4476	1.97991
Phlebitis	DXCLA118	ENRATE	ROC		10.6596	3.18306
		EYRATE	Willits		15.5045	6.65942		33.0422	13.0869	52.9975		1.55125	1.23289	1.95182	1		1.55204	1.23313	1.95342	1		14.2583	0.000159359		1.48876	0.222408
		XP2_FISH	Exact P		0.00505619	0.0108891
		ARiskN	Attr Cases		23.1238	9.9184
		_RRC1_	RR		1.45451	2.09214
Varicose vn	DXCLA119	ENRATE	ROC		1.4364	0.312065
		EYRATE	Willits		0.838082	0.700967		-1.74604	-7.07592	3.58384		0.774924	0.329948	1.82001	0		0.774906	0.329869	1.82036	0		0.34448	0.557255		2.07019	0.150203
		XP2_FISH	Exact P		0.392782	0.286656
		ARiskN	Attr Cases		-2.85566	1.10962
		_RRC1_	RR		0.58346	2.24622
Hemmorhoids	DXCLA120	ENRATE	ROC		5.44321	0.873782
		EYRATE	Willits		3.98089	1.75248		-4.47232	-15.049	6.1044		0.843126	0.548888	1.29509	0		0.843067	0.548736	1.29527	0		0.608663	0.435291		3.28531	0.0699024
		XP2_FISH	Exact P		0.230705	0.192374
		ARiskN	Attr Cases		-6.97933	2.50701
		_RRC1_	RR		0.731351	2.00563
Oth vein dx	DXCLA121	ENRATE	ROC		6.61501	1.18585
		EYRATE	Willits		7.75226	2.80397		10.0446	-3.98878	24.0779		1.28756	0.931104	1.78048	0		1.28777	0.931021	1.78122	0		2.34803	0.125442		2.41495	0.120182
		XP2_FISH	Exact P		0.389668	0.0533464
		ARiskN	Attr Cases		5.4279	4.61666
		_RRC1_	RR		1.17192	2.36453
Cardiovascular (PX)	PXCHA07	ENRATE	ROC		56.7379	19.036
		EYRATE	Willits		65.1609	27.3387		63.89	22.5442	105.236		1.1966	1.07277	1.33471	1		1.19776	1.07314	1.33686	1		10.3928	0.00126507		2.50015	0.113836
		XP2_FISH	Exact P		0.0282058	0.00529958
		ARiskN	Attr Cases		40.2016	23.6885
		_RRC1_	RR		1.14846	1.43616
Respiratory system	DXCHA08	ENRATE	ROC		92.2321	49.119
		EYRATE	Willits		113.77	66.2437		151.653	95.2511	208.055		1.26136	1.16456	1.36619	1		1.26406	1.16613	1.37021	1		32.5893	1.13841e-08		0.887866	0.346056
		XP2_FISH	Exact P		1.36362e-05	0.000329837
		ARiskN	Attr Cases		102.795	48.8585
		_RRC1_	RR		1.23352	1.34864
Pneumonia	DXCLA122	ENRATE	ROC		30.7314	10.7975
		EYRATE	Willits		41.4851	16.1228		66.5188	34.018	99.0197		1.37483	1.19535	1.58127	1		1.37623	1.19597	1.58365	1		20.0475	7.55426e-06		0.297419	0.585505
		XP2_FISH	Exact P		0.000229953	0.0181112
		ARiskN	Attr Cases		51.325	15.1938
		_RRC1_	RR		1.34992	1.49321
Influenza	DXCLA123	ENRATE	ROC		1.1718	0.499304
		EYRATE	Willits		1.0476	1.40198		1.98266	-4.29591	8.26123		1.28315	0.621814	2.64787	0		1.28318	0.62168	2.64857	0		0.457359	0.498861		2.28917	0.13028
		XP2_FISH	Exact P		1	0.0943147
		ARiskN	Attr Cases		-0.592773	2.57544
		_RRC1_	RR		0.894011	2.80788
Tonsillitis	DXCLA124	ENRATE	ROC		1.323	2.18446
		EYRATE	Willits		1.0476	1.75242		-2.54711	-9.40635	4.31214		0.797001	0.410887	1.54595	0		0.796973	0.410832	1.54605	0		0.45249	0.501155		0.000370355	0.984646
		XP2_FISH	Exact P		0.826051	0.825862
		ARiskN	Attr Cases		-1.31442	-1.23269
		_RRC1_	RR		0.791838	0.802222
Bronchitis	DXCLA125	ENRATE	ROC		3.2508	1.56033
		EYRATE	Willits		3.14281	2.45347		2.0328	-7.88109	11.9467		1.10202	0.697591	1.7409	0		1.10205	0.69749	1.74125	0		0.173502	0.677018		0.917722	0.338074
		XP2_FISH	Exact P		1	0.318443
		ARiskN	Attr Cases		-0.515434	2.54824
		_RRC1_	RR		0.966779	1.57241
Ot up rsp in	DXCLA126	ENRATE	ROC		6.99301	6.11648
		EYRATE	Willits		7.75226	8.06141		9.17286	-7.11704	25.4628		1.18057	0.893646	1.55961	0		1.18071	0.893554	1.56014	0		1.36829	0.242105		0.348388	0.555027
		XP2_FISH	Exact P		0.575276	0.251774
		ARiskN	Attr Cases		3.62378	5.54908
		_RRC1_	RR		1.10857	1.31798
COPD	DXCLA127	ENRATE	ROC		29.2572	4.55615
		EYRATE	Willits		43.9993	7.71091		79.3619	47.8497	110.874		1.51996	1.31486	1.75706	1		1.5221	1.31598	1.76051	1		32.4899	1.19815e-08		0.209727	0.646981
		XP2_FISH	Exact P		4.84606e-07	0.0430959
		ARiskN	Attr Cases		70.3611	9.00085
		_RRC1_	RR		1.50388	1.69242
Asthma	DXCLA128	ENRATE	ROC		19.0512	15.2912
		EYRATE	Willits		20.114	17.5248		11.4451	-14.0989	36.989		1.0851	0.908946	1.29539	0		1.08526	0.908774	1.29603	0		0.816936	0.366078		0.184819	0.667264
		XP2_FISH	Exact P		0.609513	0.371117
		ARiskN	Attr Cases		5.07234	6.37271
		_RRC1_	RR		1.05578	1.14607
Asp pneumon	DXCLA129	ENRATE	ROC		10.017	3.74478
		EYRATE	Willits		9.21891	5.95843		2.50658	-14.063	19.0762		1.04305	0.793601	1.37091	0		1.04309	0.793426	1.37131	0		0.0913719	0.76244		2.99104	0.0837266
		XP2_FISH	Exact P		0.692327	0.108961
		ARiskN	Attr Cases		-3.80919	6.31577
		_RRC1_	RR		0.920325	1.59113
Pleurisy	DXCLA130	ENRATE	ROC		22.3398	9.1123
		EYRATE	Willits		27.0282	11.5664		29.3782	2.68823	56.0682		1.22154	1.0307	1.44771	1		1.22207	1.03074	1.44892	1		5.34692	0.0207589		0.0488564	0.825065
		XP2_FISH	Exact P		0.0548531	0.210729
		ARiskN	Attr Cases		22.3765	7.0017
		_RRC1_	RR		1.20986	1.26931
Adlt resp fl	DXCLA131	ENRATE	ROC		25.4772	11.7336
		EYRATE	Willits		28.4948	15.4218		24.925	-3.30038	53.1504		1.16079	0.988761	1.36276	0		1.16121	0.98871	1.3638	0		3.32459	0.0682511		0.706541	0.400595
		XP2_FISH	Exact P		0.240471	0.118118
		ARiskN	Attr Cases		14.4023	10.5227
		_RRC1_	RR		1.11844	1.31432
Lung externl	DXCLA132	ENRATE	ROC		0.567001	0.249652
		EYRATE	Willits		0.419041	1.75248		3.58154	-1.82681	8.98988		2.04976	0.862549	4.87106	0		2.04984	0.862116	4.87385	0		2.75644	0.0968637		5.81648	0.0158767
		XP2_FISH	Exact P		1	0.00582205
		ARiskN	Attr Cases		-0.70618	4.28772
		_RRC1_	RR		0.739049	7.01969
Oth low resp	DXCLA133	ENRATE	ROC		23.2848	9.29954
		EYRATE	Willits		32.6852	15.4218		62.3337	32.9895	91.6778		1.45287	1.24372	1.69719	1		1.4542	1.24432	1.69948	1		22.4322	2.17696e-06		0.738478	0.390149
		XP2_FISH	Exact P		0.000247974	0.0046444
		ARiskN	Attr Cases		44.8662	17.4675
		_RRC1_	RR		1.40371	1.65834
Ot uppr resp	DXCLA134	ENRATE	ROC		8.92081	5.86682
		EYRATE	Willits		11.3141	8.7624		19.6841	1.13436	38.2339		1.33194	1.04215	1.70232	1		1.3323	1.04216	1.70321	1		5.2781	0.0215953		0.364581	0.545973
		XP2_FISH	Exact P		0.120499	0.0943936
		ARiskN	Attr Cases		11.4228	8.26137
		_RRC1_	RR		1.26828	1.49355
Respiratory (PX)	PXCHA06	ENRATE	ROC		19.467	11.4216
		EYRATE	Willits		20.9521	14.3703		15.5009	-9.54247	40.5443		1.12358	0.937761	1.34623	0		1.12382	0.937634	1.34698	0		1.59749	0.20626		0.584294	0.444634
		XP2_FISH	Exact P		0.50083	0.190794
		ARiskN	Attr Cases		7.08781	8.41309
		_RRC1_	RR		1.07629	1.25817
Digestive system	DXCHA09	ENRATE	ROC		118.012	69.7777
		EYRATE	Willits		145.826	94.9844		204.671	139.964	269.377		1.26853	1.18348	1.35969	1		1.27214	1.18578	1.36478	1		45.2573	1.72771e-11		1.4535	0.227967
		XP2_FISH	Exact P		7.05356e-07	8.85291e-06
		ARiskN	Attr Cases		132.754	71.9171
		_RRC1_	RR		1.23569	1.36124
Intest infct	DXCLA135	ENRATE	ROC		5.74561	3.55754
		EYRATE	Willits		7.33322	3.85546		8.42735	-5.80411	22.6588		1.22422	0.889746	1.68443	0		1.22436	0.889683	1.68494	0		1.54893	0.213294		0.186777	0.665612
		XP2_FISH	Exact P		0.187011	0.73679
		ARiskN	Attr Cases		7.57737	0.849978
		_RRC1_	RR		1.27632	1.08374
Teeth dx	DXCLA136	ENRATE	ROC		5.78341	5.61717
		EYRATE	Willits		7.96178	9.11289		20.3706	3.76543	36.9758		1.46701	1.11403	1.93185	1		1.46741	1.11407	1.9328	1		7.53705	0.0060443		0.327771	0.566975
		XP2_FISH	Exact P		0.0864855	0.0368971
		ARiskN	Attr Cases		10.397	9.97365
		_RRC1_	RR		1.37666	1.62233
Mouth dx	DXCLA137	ENRATE	ROC		2.9484	1.68515
		EYRATE	Willits		3.14281	1.75248		1.11996	-8.35892	10.5988		1.05931	0.656716	1.70871	0		1.05933	0.656641	1.70896	0		0.0558013	0.81326		0.00192553	0.964999
		XP2_FISH	Exact P		0.773892	0.809133
		ARiskN	Attr Cases		0.927862	0.192095
		_RRC1_	RR		1.06594	1.03995
Esophgeal dx	DXCLA138	ENRATE	ROC		39.0096	12.7947
		EYRATE	Willits		48.6088	17.5248		59.3103	24.2085	94.4122		1.26637	1.11304	1.44083	1		1.26753	1.11345	1.44293	1		12.9138	0.000326166		0.293154	0.588207
		XP2_FISH	Exact P		0.0028961	0.0536642
		ARiskN	Attr Cases		45.8148	13.4955
		_RRC1_	RR		1.24607	1.3697
Gasduo ulcer	DXCLA139	ENRATE	ROC		8.35381	2.80859
		EYRATE	Willits		13.4093	3.85546		27.1158	9.20308	45.0285		1.56621	1.21233	2.02339	1		1.56688	1.21252	2.02481	1		11.9843	0.000536516		0.184714	0.667353
		XP2_FISH	Exact P		0.00127101	0.349385
		ARiskN	Attr Cases		24.1289	2.98682
		_RRC1_	RR		1.60517	1.37274
Gastritis	DXCLA140	ENRATE	ROC		10.3572	2.93341
		EYRATE	Willits		16.7616	6.30893		40.1978	19.805	60.5906		1.69557	1.35255	2.12558	1		1.69663	1.35296	2.12759	1		21.448	3.63555e-06		0.871402	0.350568
		XP2_FISH	Exact P		0.000274339	0.00843611
		ARiskN	Attr Cases		30.5671	9.63068
		_RRC1_	RR		1.61836	2.15071
Ot dx stomch	DXCLA141	ENRATE	ROC		8.46721	2.74617
		EYRATE	Willits		9.42843	7.71091		18.7526	1.70848	35.7967		1.38913	1.06308	1.81519	1		1.38949	1.06306	1.81616	1		5.85087	0.0155694		9.41016	0.00215786
		XP2_FISH	Exact P		0.497898	0.000197609
		ARiskN	Attr Cases		4.58771	14.1649
		_RRC1_	RR		1.11352	2.80788
Appendicitis	DXCLA142	ENRATE	ROC		11.907	20.2842
		EYRATE	Willits		14.0379	23.8337		20.2973	-4.12569	44.7202		1.17695	0.977725	1.41678	0		1.17729	0.977668	1.41767	0		2.97088	0.0847755		0.000290529	0.986401
		XP2_FISH	Exact P		0.22621	0.230538
		ARiskN	Attr Cases		10.1702	10.1271
		_RRC1_	RR		1.17896	1.17499
Abdom hernia	DXCLA143	ENRATE	ROC		15.4602	5.11787
		EYRATE	Willits		20.9521	5.95843		28.6097	6.03386	51.1855		1.32362	1.0821	1.61905	1		1.32422	1.08221	1.62035	1		7.48638	0.00621674		0.278329	0.597798
		XP2_FISH	Exact P		0.0079232	0.573861
		ARiskN	Attr Cases		26.2115	2.39821
		_RRC1_	RR		1.35522	1.16424
Ulcerat col	DXCLA144	ENRATE	ROC		2.268	2.18446
		EYRATE	Willits		1.88569	1.75248		-3.05719	-11.1526	5.03822		0.820755	0.468331	1.43838	0		0.820722	0.468264	1.43847	0		0.477734	0.48945		0.0035825	0.952272
		XP2_FISH	Exact P		0.738271	0.825862
		ARiskN	Attr Cases		-1.82472	-1.23247
		_RRC1_	RR		0.83143	0.80225
Int obstruct	DXCLA145	ENRATE	ROC		12.6252	6.86543
		EYRATE	Willits		18.6473	12.2674		44.1546	21.1186	67.1906		1.55312	1.27298	1.8949	1		1.55406	1.27334	1.89667	1		19.1191	1.22808e-05		0.69878	0.403194
		XP2_FISH	Exact P		0.00145787	0.00496414
		ARiskN	Attr Cases		28.7424	15.4122
		_RRC1_	RR		1.47699	1.78683
Diverticulos	DXCLA146	ENRATE	ROC		9.41221	1.9348
		EYRATE	Willits		10.8951	2.80397		9.55722	-6.72622	25.8407		1.18952	0.900211	1.57181	0		1.18971	0.900105	1.5725	0		1.49347	0.221678		0.280476	0.596389
		XP2_FISH	Exact P		0.336136	0.367819
		ARiskN	Attr Cases		7.07741	2.47981
		_RRC1_	RR		1.15755	1.44923
Anal/rectal	DXCLA147	ENRATE	ROC		2.9862	0.998608
		EYRATE	Willits		2.72377	1.05145		-1.10178	-9.66185	7.45829		0.935614	0.550946	1.58885	0		0.935598	0.55086	1.58905	0		0.0606943	0.805402		0.0425213	0.836629
		XP2_FISH	Exact P		0.884911	1
		ARiskN	Attr Cases		-1.25255	0.150771
		_RRC1_	RR		0.912118	1.05292
Peritonitis	DXCLA148	ENRATE	ROC		6.61501	2.62135
		EYRATE	Willits		8.59035	2.80397		9.94893	-4.71656	24.6144		1.2547	0.920341	1.71052	0		1.25489	0.920283	1.71115	0		2.06776	0.150442		0.211056	0.645941
		XP2_FISH	Exact P		0.130533	0.843278
		ARiskN	Attr Cases		9.4279	0.521036
		_RRC1_	RR		1.29861	1.06967
Biliary dx	DXCLA149	ENRATE	ROC		15.3468	6.67819
		EYRATE	Willits		26.6091	14.3703		75.6992	49.0988	102.299		1.82027	1.52953	2.16628	1		1.82225	1.53061	2.16946	1		46.8575	7.63417e-12		1.05572	0.304194
		XP2_FISH	Exact P		2.51688e-07	7.69108e-05
		ARiskN	Attr Cases		53.7527	21.9464
		_RRC1_	RR		1.73385	2.15183
Oth liver dx	DXCLA151	ENRATE	ROC		31.941	9.92367
		EYRATE	Willits		41.2756	19.2773		71.2386	38.2353	104.242		1.39427	1.21475	1.60032	1		1.39577	1.21545	1.60285	1		22.531	2.0678e-06		5.44673	0.0196049
		XP2_FISH	Exact P		0.00161952	5.24808e-05
		ARiskN	Attr Cases		44.5518	26.6868
		_RRC1_	RR		1.29224	1.94256
Pancreas dx	DXCLA152	ENRATE	ROC		11.1888	5.05545
		EYRATE	Willits		13.8284	7.36041		19.1743	-0.335698	38.6844		1.28277	1.01619	1.6193	1		1.28313	1.01618	1.6202	1		4.4112	0.0357037		0.342072	0.558635
		XP2_FISH	Exact P		0.124577	0.127915
		ARiskN	Attr Cases		12.598	6.57628
		_RRC1_	RR		1.23591	1.45594
GI hemorrhag	DXCLA153	ENRATE	ROC		17.7282	5.80441
		EYRATE	Willits		23.8854	5.25744		27.8262	4.07012	51.5823		1.27491	1.05306	1.5435	1		1.27549	1.05314	1.54477	1		6.22881	0.0125688		1.80882	0.17865
		XP2_FISH	Exact P		0.00559567	0.892895
		ARiskN	Attr Cases		29.3868	-1.56056
		_RRC1_	RR		1.34731	0.905766
Gastroent	DXCLA154	ENRATE	ROC		4.5738	2.30928
		EYRATE	Willits		6.91418	4.20595		16.5815	2.71093	30.4521		1.58359	1.13727	2.20506	1		1.58395	1.1373	2.20601	1		7.53684	0.006045		0.233334	0.629062
		XP2_FISH	Exact P		0.0428609	0.0729749
		ARiskN	Attr Cases		11.1701	5.41139
		_RRC1_	RR		1.51169	1.82132
Other GI dx	DXCLA155	ENRATE	ROC		39.5766	18.3494
		EYRATE	Willits		50.2849	29.4417		82.7559	45.2694	120.242		1.34315	1.19001	1.516	1		1.34473	1.19077	1.51859	1		22.9644	1.6503e-06		2.66551	0.102545
		XP2_FISH	Exact P		0.0010967	0.000232709
		ARiskN	Attr Cases		51.1086	31.6473
		_RRC1_	RR		1.27057	1.6045
Digestive (PX)	PXCHA09	ENRATE	ROC		62.9371	43.9388
		EYRATE	Willits		75.4274	57.4813		98.2523	50.3858	146.119		1.23082	1.12007	1.35253	1		1.23245	1.12083	1.35519	1		18.6857	1.54135e-05		0.702359	0.401992
		XP2_FISH	Exact P		0.0021485	0.00235012
		ARiskN	Attr Cases		59.614	38.6383
		_RRC1_	RR		1.19846	1.30821
Gastro-intestinal neoplasm	GICANA	ENRATE	ROC		6.53941	0.561717
		EYRATE	Willits		7.75226	1.75248		9.18609	-4.37664	22.7488		1.28012	0.915399	1.79017	0		1.28033	0.915308	1.79093	0		2.09366	0.147911		2.90334	0.0883964
		XP2_FISH	Exact P		0.337769	0.0481014
		ARiskN	Attr Cases		5.78872	3.39736
		_RRC1_	RR		1.18547	3.11986
Genitourinary system	DXCHA10	ENRATE	ROC		62.1433	24.6531
		EYRATE	Willits		76.056	37.1526		102.065	56.8777	147.252		1.27824	1.15656	1.41273	1		1.28016	1.15753	1.41579	1		23.2284	1.43857e-06		2.81599	0.0933294
		XP2_FISH	Exact P		0.000613544	0.000281456
		ARiskN	Attr Cases		66.4026	35.6621
		_RRC1_	RR		1.22388	1.50701
Urinary (PX)	PXCHA10	ENRATE	ROC		11.7558	4.99304
		EYRATE	Willits		12.3617	6.65942		7.64622	-11.0058	26.2982		1.10877	0.869665	1.41362	0		1.10889	0.86952	1.41417	0		0.694722	0.404563		0.664855	0.414851
		XP2_FISH	Exact P		0.717751	0.260907
		ARiskN	Attr Cases		2.89186	4.75435
		_RRC1_	RR		1.05154	1.33374
Reproductive organs (PX)	PXCHA11	ENRATE	ROC		3.969	1.37309
		EYRATE	Willits		3.98089	0.700943		-1.86109	-11.6819	7.95969		0.918453	0.578828	1.45735	0		0.918425	0.578734	1.4575	0		0.130485	0.717929		0.7757	0.378459
		XP2_FISH	Exact P		1	0.566941
		ARiskN	Attr Cases		0.0567379	-1.91783
		_RRC1_	RR		1.003	0.510487
Skin, subcutaneous tissue	DXCHA12	ENRATE	ROC		46.0782	28.2107
		EYRATE	Willits		60.1324	44.8635		114.59	72.2572	156.922		1.38156	1.24111	1.53789	1		1.38371	1.24233	1.54117	1		35.1892	2.99179e-09		2.72789	0.0986096
		XP2_FISH	Exact P		7.67873e-05	9.24965e-06
		ARiskN	Attr Cases		67.0777	47.5121
		_RRC1_	RR		1.30501	1.5903
Musculoskel connective tissue	DXCHA13	ENRATE	ROC		103.156	49.119
		EYRATE	Willits		133.884	71.1507		209.514	149.27	269.758		1.33131	1.2354	1.43466	1		1.33533	1.23806	1.44024	1		56.5516	5.47432e-14		1.44903	0.228683
		XP2_FISH	Exact P		6.26344e-09	5.352e-06
		ARiskN	Attr Cases		146.656	62.8585
		_RRC1_	RR		1.29787	1.44854
Musculoskeletal (PX)	PXCHA14	ENRATE	ROC		82.7821	65.2216
		EYRATE	Willits		102.875	96.3864		184.814	127.272	242.356		1.3181	1.21874	1.42555	1		1.32133	1.2208	1.43015	1		47.9379	4.39943e-12		4.25757	0.0390757
		XP2_FISH	Exact P		2.0196e-05	2.54985e-08
		ARiskN	Attr Cases		95.8977	88.9163
		_RRC1_	RR		1.24272	1.47783
Integumentary (PX)	PXCHA15	ENRATE	ROC		33.6798	31.2065
		EYRATE	Willits		43.9993	50.1209		103.218	64.2108	142.224		1.41337	1.25788	1.58807	1		1.41528	1.25894	1.59104	1		34.1635	5.06701e-09		2.88401	0.0894628
		XP2_FISH	Exact P		0.000667075	1.8675e-06
		ARiskN	Attr Cases		49.2529	53.9647
		_RRC1_	RR		1.3064	1.6061
Congenital anomaly	DXCHA14	ENRATE	ROC		8.88301	6.74061
		EYRATE	Willits		6.70466	10.1644		-0.628446	-17.2612	16.0043		0.990124	0.754202	1.29984	0		0.990116	0.754008	1.30016	0		0.00510878	0.943019		6.19781	0.0127909
		XP2_FISH	Exact P		0.147847	0.0555285
		ARiskN	Attr Cases		-10.3968	9.76838
		_RRC1_	RR		0.754774	1.50793
Injury	INJDXA	ENRATE	ROC		168.475	136.185
		EYRATE	Willits		197.578	184.361		276.354	196.701	356.006		1.23179	1.16473	1.30271	1		1.23636	1.16781	1.30894	1		53.3416	2.80303e-13		5.7069	0.0168984
		XP2_FISH	Exact P		1.04077e-05	1.12405e-09
		ARiskN	Attr Cases		138.904	137.45
		_RRC1_	RR		1.17274	1.35375
Admissions 1991-1994	YRC41991	ENRATE	ROC		84.8611	27.5864
		EYRATE	Willits		92.3986	33.6464		53.2656	4.5001	102.031		1.11015	1.0123	1.21745	1		1.11107	1.01237	1.21938	1		4.92923	0.026406		0.831614	0.361806
		XP2_FISH	Exact P		0.100516	0.0803903
		ARiskN	Attr Cases		35.975	17.2905
		_RRC1_	RR		1.08882	1.21968
Admissions 1995-1998	YRC41995	ENRATE	ROC		100.851	56.6086
		EYRATE	Willits		108.113	48.7189		12.1507	-42.0001	66.3016		1.01882	0.937749	1.10691	0		1.019	0.937185	1.10796	0		0.19423	0.659419		4.59468	0.0320713
		XP2_FISH	Exact P		0.151049	0.100083
		ARiskN	Attr Cases		34.6607	-22.51
		_RRC1_	RR		1.07201	0.860628
Admissions 1999-2002	YRC41999	ENRATE	ROC		124.249	77.2049
		EYRATE	Willits		135.769	61.6873		10.7124	-49.9747	71.3995		1.01306	0.940972	1.09066	0		1.01321	0.940306	1.09176	0		0.118606	0.730551		11.9362	0.000550545
		XP2_FISH	Exact P		0.0402397	0.00458898
		ARiskN	Attr Cases		54.9857	-44.2733
		_RRC1_	RR		1.09272	0.799007
Admissions 2003-2006	YRC42003	ENRATE	ROC		135.211	91.4975
		EYRATE	Willits		148.969	108.303		113.615	46.6592	180.57		1.12538	1.05263	1.20317	1		1.12713	1.0533	1.20613	1		12.0018	0.000531494		0.91487	0.338826
		XP2_FISH	Exact P		0.0187302	0.00771106
		ARiskN	Attr Cases		65.6662	47.9486
		_RRC1_	RR		1.10176	1.18367
Admissions 2007-2010	YRC42007	ENRATE	ROC		149.008	97.614
		EYRATE	Willits		174.95	120.571		189.313	117.68	260.947		1.19131	1.11924	1.26802	1		1.19441	1.12105	1.27258	1		30.2525	3.79302e-08		0.501601	0.478798
		XP2_FISH	Exact P		2.97154e-05	0.000460194
		ARiskN	Attr Cases		123.816	65.4976
		_RRC1_	RR		1.1741	1.23518
Admissions 2011-2014	YRC42011	ENRATE	ROC		172.179	103.481
		EYRATE	Willits		222.93	168.589		427.982	346.911	509.054		1.38328	1.30904	1.46173	1		1.39144	1.3153	1.47199	1		133.582	6.74358e-31		13.7082	0.000213524
		XP2_FISH	Exact P		8.97649e-14	1.28431e-19
		ARiskN	Attr Cases		242.223	185.759
		_RRC1_	RR		1.29476	1.62918
People 1991-1994	YRCA41991	ENRATE	ROC		46.305	19.7224
		EYRATE	Willits		53.6373	23.4824		45.7234	7.96307	83.4836		1.16491	1.03353	1.31299	1		1.1657	1.03366	1.31461	1		6.26033	0.0123471		0.0322047	0.857579
		XP2_FISH	Exact P		0.0356972	0.19846
		ARiskN	Attr Cases		34.9953	10.7281
		_RRC1_	RR		1.15835	1.19065
People 1995-1998	YRCA41995	ENRATE	ROC		57.8341	37.5726
		EYRATE	Willits		65.3704	35.7506		30.7711	-12.1759	73.7181		1.08022	0.972576	1.19978	0		1.08068	0.972415	1.20101	0		2.07619	0.149613		1.95122	0.162455
		XP2_FISH	Exact P		0.0512899	0.673456
		ARiskN	Attr Cases		35.9696	-5.19848
		_RRC1_	RR		1.13031	0.951506
People 1999-2002	YRCA41999	ENRATE	ROC		60.6313	46.3105
		EYRATE	Willits		69.1418	42.41		29.4908	-15.3549	74.3365		1.06987	0.967595	1.18295	0		1.0703	0.967397	1.18414	0		1.73563	0.187694		3.65934	0.0557558
		XP2_FISH	Exact P		0.0310933	0.39134
		ARiskN	Attr Cases		40.6191	-11.1284
		_RRC1_	RR		1.14037	0.915776
People 2003-2006	YRCA42003	ENRATE	ROC		68.6071	55.3603
		EYRATE	Willits		82.5511	68.6972		104.604	53.793	155.414		1.21552	1.11231	1.3283	1		1.21721	1.11311	1.33105	1		18.6286	1.58817e-05		0.100822	0.750845
		XP2_FISH	Exact P		0.00109025	0.00730555
		ARiskN	Attr Cases		66.5522	38.0514
		_RRC1_	RR		1.20325	1.24091
People 2007-2010	YRCA42007	ENRATE	ROC		74.7307	55.9845
		EYRATE	Willits		84.4368	78.1606		109.596	57.2599	161.932		1.21234	1.11233	1.32134	1		1.21411	1.11318	1.32419	1		19.2575	1.14224e-05		5.24672	0.0219882
		XP2_FISH	Exact P		0.0257364	1.56385e-05
		ARiskN	Attr Cases		46.3254	63.2707
		_RRC1_	RR		1.12988	1.39611
People 2011-2014	YRCA42011	ENRATE	ROC		81.3835	59.3548
		EYRATE	Willits		102.665	90.7785		191.228	134.384	248.071		1.34295	1.24044	1.45394	1		1.34639	1.24267	1.45876	1		53.2711	2.90545e-13		5.01724	0.0250961
		XP2_FISH	Exact P		5.02349e-06	5.86193e-09
		ARiskN	Attr Cases		101.573	89.6549
		_RRC1_	RR		1.2615	1.52942
People 2011-2014	YRCA42011	ENRATE	ROC		88.1594	84.2331
		EYRATE	Willits		103.495	101.484		127.831	67.6075	188.055		1.18465	1.09851	1.27755	1		1.18657	1.09945	1.28059	1		19.3782	1.07226e-05		0.102746	0.748559
		XP2_FISH	Exact P		0.000935413	0.00476601
		ARiskN	Attr Cases		78.5358	49.2954
		_RRC1_	RR		1.17396	1.2048
